# Supplementary material for: The transcription factor NF-YA is crucial for neural progenitor maintenance during brain development
Source: J Biol Chem. 2024 Jan 8;300(2):105629. doi: 10.1016/j.jbc.2024.105629 (PMC10839448; doi:10.1016/j.jbc.2024.105629)
Supplement: Supporting Tables S1–S7 [file mmc1.xlsx]

## Sheet: S1
Table S1. Heatmap value data of differentially expressed genes between neural progenitors and neurons.
	PP: Proliferating Progenitors, DP: Differentiating Progenitors, NN: Neurons
No	Cluster	Gene_id	PP-1	PP-2	PP-3	DP-1	DP-2	DP-3	NN-1	NN-2	NN-3
1	CL1	Inhbb	0.120061	0.0921787	0.127533	0.43478	0.407817	0.357256	0.457401	0.526871	0.476102
2	CL1	Gpc6	0.126114	0.0997893	0.114087	0.442465	0.416162	0.370258	0.436316	0.524425	0.470384
3	CL1	Nck1	0.10507	0.11952	0.132934	0.37871	0.412017	0.375693	0.459427	0.525717	0.490911
4	CL1	Apoe	0.128761	0.105919	0.130561	0.396757	0.369286	0.389938	0.459889	0.526231	0.492657
5	CL1	Tgfb2	0.107141	0.110718	0.104803	0.468255	0.366759	0.368826	0.418197	0.564948	0.490352
6	CL1	Tjp1	0.113286	0.119624	0.110269	0.445935	0.396661	0.370564	0.481226	0.506274	0.456162
7	CL1	Utrn	0.102226	0.094165	0.104277	0.461716	0.393576	0.390769	0.474762	0.523686	0.454823
8	CL1	Nup37	0.112841	0.103263	0.0989127	0.468376	0.386847	0.369412	0.51536	0.505678	0.43931
9	CL1	Sept10	0.0923577	0.103809	0.104926	0.447039	0.359081	0.365735	0.527682	0.520353	0.479018
10	CL1	Cnksr3	0.0862021	0.107223	0.0989755	0.46841	0.368522	0.368569	0.504157	0.521837	0.476104
11	CL1	Itpkb	0.103613	0.121201	0.100602	0.478105	0.331346	0.36574	0.480994	0.48391	0.53449
12	CL1	Rnf26	0.121662	0.121004	0.116935	0.473505	0.352338	0.3611	0.457766	0.482348	0.513341
13	CL1	Nfic	0.118152	0.125434	0.101847	0.469878	0.343235	0.361463	0.438256	0.48889	0.552844
14	CL1	Znrf3	0.096313	0.0989377	0.112951	0.450525	0.351714	0.375061	0.461827	0.519416	0.533255
15	CL1	Ephb3	0.124117	0.112531	0.116692	0.435794	0.315583	0.415031	0.44808	0.508133	0.524039
16	CL1	Itprip	0.132227	0.10883	0.109152	0.454749	0.338907	0.362081	0.509249	0.470073	0.514733
17	CL1	Fam122b	0.127163	0.0942949	0.0958371	0.444627	0.328954	0.364508	0.514317	0.500638	0.529661
18	CL1	Med12l	0.127616	0.118184	0.113515	0.432453	0.351397	0.359741	0.481456	0.490887	0.524751
19	CL1	Dtx4	0.106567	0.117323	0.134673	0.481038	0.322157	0.347867	0.478567	0.513456	0.498352
20	CL1	Ppat	0.119455	0.124319	0.1368	0.432306	0.308669	0.347208	0.512007	0.517917	0.501318
21	CL1	Atp1a1	0.118829	0.107537	0.131401	0.411	0.320085	0.340109	0.538606	0.524925	0.507508
22	CL1	Gusb	0.124378	0.0904002	0.125331	0.426644	0.339251	0.334424	0.505473	0.515746	0.538352
23	CL1	Hn1l	0.120663	0.121873	0.11463	0.418238	0.32156	0.347082	0.540553	0.488303	0.527098
24	CL1	Rpa1	0.116684	0.106595	0.101598	0.441841	0.336796	0.341398	0.538066	0.491995	0.525027
25	CL1	BC048355	0.106014	0.122068	0.100471	0.459506	0.311161	0.344734	0.526219	0.512446	0.517379
26	CL1	Ninj1	0.129484	0.102055	0.0869582	0.471704	0.386338	0.305685	0.537385	0.495526	0.484866
27	CL1	Fkbp14	0.107094	0.123532	0.121579	0.376001	0.372557	0.337762	0.539725	0.534841	0.486911
28	CL1	Chpt1	0.0816523	0.136793	0.110872	0.377424	0.374346	0.352983	0.528917	0.527836	0.509177
29	CL1	Usp25	0.126404	0.11818	0.104466	0.380239	0.349703	0.371432	0.53891	0.521862	0.488804
30	CL1	Inadl	0.0871117	0.0933051	0.104656	0.387173	0.389492	0.369479	0.567347	0.500079	0.501357
31	CL1	Dut	0.0998005	0.0945706	0.0997182	0.422515	0.377668	0.366059	0.528564	0.506861	0.504242
32	CL1	Gpr123	0.099488	0.116552	0.113359	0.361391	0.444154	0.342852	0.52813	0.483257	0.510817
33	CL1	Wnt5b	0.11198	0.0951264	0.0955381	0.418418	0.362557	0.42173	0.517183	0.514202	0.463265
34	CL1	Dek	0.095845	0.0959957	0.103949	0.423316	0.372252	0.406138	0.498961	0.516505	0.487038
35	CL1	Cntln	0.0845114	0.0861528	0.0852735	0.439259	0.369674	0.423694	0.522692	0.492189	0.496555
36	CL1	Fam174a	0.090054	0.0677804	0.0676144	0.395603	0.384884	0.405186	0.535363	0.546718	0.506798
37	CL1	Gm15545	0.116773	0.0897282	0.0991713	0.3626	0.360378	0.446835	0.489277	0.500452	0.534785
38	CL1	Cdyl	0.127632	0.0995145	0.108358	0.425259	0.387035	0.37715	0.523224	0.462529	0.489298
39	CL1	Zyx	0.125786	0.101345	0.10936	0.446478	0.380894	0.385577	0.522024	0.447159	0.481378
40	CL1	Usp1	0.105093	0.101252	0.100099	0.466992	0.362676	0.39684	0.513724	0.464496	0.488828
41	CL1	Topbp1	0.108952	0.0978586	0.100145	0.459591	0.354288	0.398647	0.511195	0.462747	0.506577
42	CL1	Rfc4	0.127816	0.104781	0.0967041	0.466359	0.36634	0.415679	0.53962	0.412835	0.469866
43	CL1	Tipin	0.114387	0.113648	0.101358	0.418087	0.40331	0.386461	0.512838	0.494974	0.454936
44	CL1	Nxt2	0.134082	0.106877	0.10422	0.406999	0.413248	0.393462	0.527994	0.474342	0.438776
45	CL1	Scpep1	0.111525	0.11486	0.113842	0.423752	0.385402	0.412598	0.527137	0.458819	0.452065
46	CL1	Pigl	0.0913469	0.127422	0.0977438	0.382958	0.410374	0.457272	0.525106	0.430877	0.476901
47	CL1	Usp2	0.123279	0.106487	0.113927	0.399578	0.332296	0.455411	0.528302	0.452295	0.488424
48	CL1	Snx8	0.0782635	0.092546	0.0907723	0.450243	0.351035	0.432199	0.505882	0.444473	0.554588
49	CL1	Trip13	0.0816036	0.103506	0.0829609	0.461165	0.33959	0.42126	0.505097	0.458972	0.545845
50	CL1	Cln6	0.0751128	0.109709	0.0770641	0.414359	0.355848	0.448917	0.493725	0.47763	0.547635
51	CL1	Dnmbp	0.0981181	0.1111	0.0961316	0.426662	0.36313	0.401299	0.48181	0.499963	0.521788
52	CL1	Repin1	0.103365	0.10571	0.0945512	0.404993	0.369655	0.417362	0.495692	0.482371	0.5263
53	CL1	Skp2	0.0925042	0.101637	0.102135	0.438989	0.347465	0.40578	0.487259	0.478733	0.545498
54	CL1	Arid5a	0.0595371	0.148797	0.0930353	0.453554	0.31383	0.387202	0.488394	0.477764	0.577887
55	CL1	Pola2	0.0899809	0.0764707	0.0778595	0.444938	0.338499	0.402608	0.532315	0.485416	0.551914
56	CL1	Slbp	0.100783	0.0855688	0.0992301	0.441008	0.351169	0.38576	0.52229	0.477607	0.536585
57	CL1	Prim1	0.0965003	0.0870086	0.0710215	0.468211	0.34475	0.414798	0.527287	0.461134	0.52929
58	CL1	Chaf1b	0.125192	0.0993125	0.104268	0.447053	0.323744	0.387045	0.539331	0.437544	0.536509
59	CL1	Wdr76	0.110482	0.0942685	0.0835585	0.40324	0.345922	0.424125	0.535871	0.446899	0.555633
60	CL1	2700038G22Rik	0.116818	0.138294	0.112089	0.420935	0.27345	0.410724	0.532254	0.477841	0.517595
61	CL1	Plec	0.132138	0.118964	0.122774	0.433069	0.258307	0.352177	0.563882	0.460677	0.558014
62	CL1	Tln1	0.131673	0.114104	0.116608	0.386847	0.328913	0.336423	0.534438	0.504056	0.546938
63	CL1	Nbn	0.120636	0.129213	0.11727	0.379281	0.330364	0.345453	0.536462	0.510754	0.530567
64	CL1	BC052040	0.123309	0.139725	0.129781	0.362533	0.318688	0.340762	0.5345	0.500425	0.550277
65	CL1	Mtmr11	0.111034	0.1332	0.102176	0.34126	0.349173	0.355563	0.536828	0.532501	0.538265
66	CL1	Laptm4b	0.109401	0.117179	0.0901294	0.393689	0.334007	0.334993	0.526356	0.5449	0.549344
67	CL1	Prdx4	0.103662	0.108372	0.0953813	0.404794	0.338537	0.364641	0.53398	0.519489	0.531143
68	CL1	Tom1l1	0.0954224	0.122944	0.0996476	0.388258	0.31561	0.35487	0.545137	0.511187	0.566924
69	CL1	Steap2	0.10108	0.138544	0.123446	0.350191	0.351734	0.399658	0.457061	0.518797	0.559489
70	CL1	Tmem20	0.112394	0.118344	0.155455	0.335906	0.356016	0.361574	0.477105	0.536242	0.546964
71	CL1	Pi4k2b	0.098234	0.134375	0.0935003	0.38591	0.363685	0.365199	0.48716	0.526103	0.545834
72	CL1	Eci1	0.086198	0.0755399	0.0777471	0.377144	0.356062	0.363229	0.525387	0.575068	0.563625
73	CL1	Boc	0.0932584	0.0818669	0.0774894	0.386944	0.345541	0.364668	0.515642	0.552364	0.582226
74	CL1	8430406I07Rik	0.0719279	0.0924501	0.0862851	0.377465	0.34311	0.414628	0.504119	0.566454	0.543561
75	CL1	Stxbp3a	0.0617133	0.107414	0.111169	0.352599	0.309129	0.372998	0.547686	0.577603	0.559689
76	CL1	Mif4gd	0.101138	0.120559	0.0849693	0.364773	0.318052	0.347674	0.522235	0.576694	0.563904
77	CL1	S100pbp	0.125713	0.110456	0.129599	0.360872	0.311502	0.318673	0.520829	0.568755	0.553601
78	CL1	Gsr	0.11803	0.112779	0.136745	0.358011	0.290683	0.313337	0.528434	0.559744	0.582237
79	CL1	Slc39a1	0.132063	0.119224	0.134712	0.389816	0.297493	0.332081	0.506402	0.553423	0.534785
80	CL1	Tmem64	0.111145	0.120301	0.11274	0.356123	0.317461	0.328751	0.465003	0.596573	0.591904
81	CL1	Gm7694	0.0992098	0.0946784	0.0984316	0.371816	0.329414	0.375312	0.481268	0.531307	0.618563
82	CL1	Tcirg1	0.112135	0.124556	0.100052	0.370253	0.331177	0.379829	0.448851	0.510737	0.62241
83	CL1	Fhod1	0.10601	0.116219	0.118558	0.410959	0.310962	0.389463	0.473289	0.481101	0.59344
84	CL1	Pias3	0.118017	0.108176	0.104425	0.385659	0.336975	0.38264	0.508482	0.492594	0.563032
85	CL1	Gm19512	0.097819	0.104774	0.0966333	0.421991	0.306099	0.4292	0.433414	0.514712	0.595358
86	CL1	Tead3	0.0923194	0.0959167	0.0817487	0.409242	0.345481	0.455197	0.45087	0.468124	0.601102
87	CL1	Wdr90	0.11221	0.110503	0.115612	0.423926	0.292859	0.419274	0.443248	0.454626	0.627742
88	CL1	Sip1	0.0844321	0.135653	0.139549	0.339089	0.358885	0.452807	0.44025	0.498612	0.550723
89	CL1	Zfp607	0.0643013	0.112493	0.133973	0.327269	0.350498	0.422731	0.441119	0.568814	0.578802
90	CL1	4931409K22Rik	0.0684758	0.157972	0.160048	0.300951	0.274497	0.441239	0.539159	0.479268	0.57839
91	CL1	Pvrl3	0.0833264	0.0766069	0.103685	0.367667	0.345643	0.333544	0.561805	0.578172	0.549551
92	CL1	Alk	0.076272	0.0840289	0.07189	0.382113	0.370062	0.321192	0.586124	0.565928	0.54239
93	CL1	AI464131	0.0836158	0.0642134	0.0808076	0.422723	0.337369	0.32454	0.572074	0.566716	0.547941
94	CL1	Nqo2	0.0662242	0.0818454	0.0751814	0.406474	0.327262	0.345706	0.568582	0.596286	0.532439
95	CL1	Decr1	0.0849919	0.070423	0.0863139	0.379129	0.314104	0.353686	0.602443	0.544124	0.564784
96	CL1	Iqgap2	0.0968588	0.0878488	0.0736888	0.367294	0.32682	0.325785	0.618369	0.564139	0.539197
97	CL1	Tram2	0.0496258	0.0566977	0.0488262	0.407381	0.309147	0.340284	0.598025	0.611455	0.578559
98	CL1	Mcm4	0.0628633	0.0606857	0.0599615	0.397593	0.319172	0.330851	0.622335	0.565207	0.581331
99	CL1	Fbln2	0.0645873	0.0628903	0.0683041	0.389842	0.304929	0.344919	0.572873	0.583216	0.608439
100	CL1	Ppm1m	0.0799824	0.0716249	0.0478081	0.391365	0.287455	0.33785	0.578249	0.590299	0.615366
101	CL1	Tor3a	0.0566529	0.0986063	0.0430346	0.362752	0.359498	0.322889	0.586059	0.577224	0.593284
102	CL1	Tbc1d4	0.0572758	0.05008	0.0558117	0.42345	0.333978	0.355721	0.52186	0.59548	0.606343
103	CL1	Sox2	0.0652604	0.0459422	0.0461821	0.409903	0.322988	0.366873	0.557377	0.572481	0.612993
104	CL1	Dusp16	0.0361677	0.0375471	0.0415426	0.398306	0.343463	0.363447	0.539253	0.609823	0.630451
105	CL1	Lrrc1	0.0675587	0.0565074	0.0573322	0.40828	0.351931	0.371464	0.543066	0.57089	0.572971
106	CL1	Prkd1	0.0585725	0.0550861	0.0620108	0.384191	0.365181	0.369239	0.534358	0.578165	0.593197
107	CL1	Plod2	0.0598599	0.0593413	0.0563892	0.379523	0.334719	0.41325	0.527702	0.574591	0.594625
108	CL1	Evc	0.0581107	0.0657587	0.0652688	0.387772	0.294099	0.355784	0.531605	0.586553	0.655048
109	CL1	Gca	0.0720646	0.0888007	0.0819395	0.359975	0.296244	0.371929	0.544447	0.565761	0.618839
110	CL1	Vcl	0.0804518	0.0784836	0.0726992	0.357076	0.301772	0.340597	0.523679	0.622486	0.622755
111	CL1	Trp53i13	0.123011	0.101968	0.109576	0.39514	0.290248	0.308509	0.556762	0.498798	0.615988
112	CL1	1700017B05Rik	0.116951	0.108602	0.0959406	0.416436	0.293067	0.335055	0.518747	0.522194	0.593008
113	CL1	Fzd4	0.081351	0.117632	0.12006	0.376647	0.321611	0.319167	0.544795	0.516596	0.60214
114	CL1	Caskin2	0.096647	0.0779862	0.0805241	0.420758	0.308883	0.330827	0.581296	0.506113	0.596966
115	CL1	Shroom3	0.0925307	0.0801886	0.0712009	0.411421	0.302133	0.333148	0.551882	0.547527	0.609969
116	CL1	Rgma	0.102598	0.0831299	0.105516	0.442588	0.25369	0.29881	0.536379	0.556731	0.620559
117	CL1	Zfp395	0.0954829	0.087589	0.0993064	0.409296	0.291774	0.30023	0.53016	0.585997	0.600165
118	CL1	Loxl2	0.123507	0.101421	0.0750547	0.417717	0.299621	0.27502	0.533475	0.511159	0.663025
119	CL1	Ltbr	0.0739296	0.0719872	0.0700156	0.41048	0.336153	0.356327	0.565963	0.539327	0.575818
120	CL1	Smo	0.0703685	0.0580712	0.0544215	0.449294	0.346473	0.357629	0.559379	0.529704	0.57466
121	CL1	Emid1	0.0635566	0.0766826	0.0583468	0.450495	0.314407	0.363302	0.53855	0.546994	0.587667
122	CL1	Serpinh1	0.0685412	0.055862	0.0541836	0.442312	0.386532	0.339065	0.521675	0.569809	0.56202
123	CL1	Zfp36l2	0.0637435	0.051555	0.057032	0.44788	0.351237	0.32761	0.542543	0.55792	0.600481
124	CL1	Tnfrsf12a	0.0557812	0.0597471	0.0569714	0.504241	0.339041	0.379244	0.510941	0.54424	0.549793
125	CL1	Fut10	0.0633752	0.0483117	0.0540269	0.487629	0.364738	0.380803	0.495507	0.54601	0.559598
126	CL1	Mum1l1	0.0527542	0.050619	0.0515225	0.492608	0.34957	0.349615	0.53017	0.569792	0.553349
127	CL1	Hist1h4i	0.0361706	0.0503649	0.0533817	0.5024	0.324991	0.395045	0.512029	0.572514	0.553104
128	CL1	Nek6	0.0628264	0.053232	0.0576624	0.437999	0.403711	0.378334	0.539305	0.522735	0.544196
129	CL1	Gltp	0.0871405	0.0600017	0.0666439	0.462928	0.402662	0.339901	0.539963	0.508329	0.532431
130	CL1	Phka1	0.0773448	0.0613424	0.0732965	0.444352	0.408476	0.392537	0.485403	0.516506	0.540744
131	CL1	Rcn3	0.0746823	0.0590639	0.0738811	0.431146	0.393247	0.334256	0.551767	0.56421	0.517746
132	CL1	Tmem97	0.0916516	0.0829588	0.0739628	0.412004	0.364189	0.340827	0.545392	0.556682	0.532333
133	CL1	Cadps2	0.069267	0.083663	0.0729275	0.403597	0.418438	0.33286	0.51033	0.583873	0.525044
134	CL1	Tuba1b	0.097689	0.0650431	0.112312	0.459053	0.386083	0.290459	0.452814	0.541145	0.5954
135	CL1	Nbl1	0.0708416	0.0401709	0.0651178	0.447446	0.400626	0.340239	0.47192	0.533196	0.630443
136	CL1	Fam149a	0.0803435	0.0992952	0.0697491	0.456608	0.408141	0.448902	0.565304	0.421749	0.449908
137	CL1	Ildr2	0.0442944	0.072414	0.0698236	0.486861	0.406362	0.44187	0.636549	0.4038	0.438027
138	CL1	Wdr52	0.0877637	0.0997007	0.073882	0.482051	0.315421	0.428645	0.657389	0.325166	0.529981
139	CL1	Cdk2	0.0267772	0.0201319	0.0131878	0.460598	0.34053	0.387407	0.605594	0.533209	0.612564
140	CL1	Cdc6	0.0222615	0.00841561	0.0132629	0.43988	0.343561	0.379072	0.621234	0.560579	0.611734
141	CL1	Dtl	0.0190509	0.0128211	0.0124407	0.443759	0.330376	0.386318	0.581223	0.578281	0.635731
142	CL1	Dtx3l	0.0277392	0.0279637	0.0226649	0.425957	0.290286	0.41525	0.602339	0.589229	0.598571
143	CL1	Lair1	0.00435275	0.00932444	0.0226727	0.411632	0.344161	0.447701	0.597213	0.561069	0.601874
144	CL1	Hells	0.0317744	0.0311315	0.0292952	0.394047	0.34591	0.418673	0.589001	0.554921	0.605246
145	CL1	Gramd3	0.0312889	0.0167568	0.0325956	0.40069	0.365468	0.388177	0.603059	0.548626	0.61334
146	CL1	Dscc1	0.0338666	0.0152734	0.0170215	0.414385	0.352335	0.395018	0.632748	0.560879	0.578474
147	CL1	Mbnl3	0.0200313	0.0199229	0.0198741	0.381965	0.347104	0.385361	0.638792	0.573633	0.613316
148	CL1	Snx9	0.0456766	0.0320537	0.0410208	0.432887	0.363701	0.414191	0.569416	0.582202	0.518853
149	CL1	Lrr1	0.0364764	0.0234419	0.0232221	0.46233	0.340848	0.407409	0.577261	0.596944	0.532067
150	CL1	Cast	0.0323103	0.0302815	0.0280497	0.445598	0.337481	0.428256	0.620105	0.558878	0.51904
151	CL1	Jam2	0.028103	0.0192647	0.0190298	0.421071	0.376231	0.39633	0.586638	0.618217	0.535115
152	CL1	Elk3	0.0324492	0.0347563	0.0243289	0.402472	0.388298	0.418368	0.566959	0.620695	0.511674
153	CL1	Hyal1	0.0142052	0.0365163	0.0369961	0.417001	0.40332	0.397653	0.572327	0.578934	0.543048
154	CL1	Tirap	0.0251554	0.0250193	0.0155988	0.440734	0.305127	0.42678	0.551757	0.636925	0.572904
155	CL1	Hus1	0.0429915	0.0375656	0.0422333	0.398985	0.404066	0.412677	0.498941	0.573139	0.589402
156	CL1	Ghr	0.0237166	0.0290318	0.0264719	0.387156	0.380522	0.452666	0.538645	0.574805	0.586985
157	CL1	Rgs20	0.0252078	0.0170217	0.021408	0.411345	0.362877	0.398615	0.563902	0.595216	0.604407
158	CL1	Slfn9	0.0154756	0.00165759	0.00806096	0.421519	0.403238	0.394654	0.559476	0.608709	0.587209
159	CL1	Casp8	0	0.0103374	0	0.36603	0.424907	0.470753	0.567507	0.571709	0.588757
160	CL1	Tnfaip8	0.0166055	0.0195647	0.0259484	0.404038	0.365538	0.43139	0.658185	0.549275	0.529456
161	CL1	Kdelc2	0.0180599	0.00967196	0.0274373	0.360259	0.409725	0.426087	0.639138	0.547746	0.561876
162	CL1	Trim56	0.0174826	0.0153209	0.00827851	0.414891	0.439825	0.384239	0.64034	0.548313	0.531311
163	CL1	Wipf1	0.0299705	0.0214009	0.0231275	0.437932	0.391957	0.413133	0.59469	0.508149	0.57964
164	CL1	Frem2	0.0284754	0.03172	0.0296647	0.424128	0.396057	0.378032	0.616428	0.538697	0.556799
165	CL1	Cdkn3	0.0328194	0.0200873	0.00814048	0.415671	0.324369	0.467319	0.684121	0.50214	0.545333
166	CL1	Grb10	0.0314984	0.0239001	0.0190289	0.470841	0.375889	0.389413	0.587442	0.565409	0.536579
167	CL1	Rdm1	0.0149622	0.0146904	0.0184014	0.475333	0.39322	0.382089	0.596037	0.556606	0.548661
168	CL1	Mcm2	0.0477295	0.0334456	0.0340999	0.468486	0.369058	0.352383	0.598019	0.55155	0.545229
169	CL1	Peg12	0.0303774	0.0211985	0.019579	0.486951	0.3511	0.371402	0.594411	0.564924	0.560056
170	CL1	Pnp	0.0296942	0.023854	0.0270675	0.469484	0.382859	0.352649	0.609506	0.578358	0.526528
171	CL1	Fat1	0.0366903	0.0212781	0.0210519	0.49332	0.381115	0.349516	0.590862	0.582225	0.523941
172	CL1	Dock1	0.0212942	0.0163574	0.0211005	0.498566	0.392318	0.371536	0.623959	0.556956	0.497914
173	CL1	Cenpm	0.0351479	0.0159714	0.0194175	0.535094	0.35121	0.336554	0.582217	0.555216	0.569173
174	CL1	Dusp10	0.0411697	0.0284933	0.0390401	0.532216	0.357957	0.382818	0.628317	0.507265	0.482723
175	CL1	Pmf1	0.0474874	0.0301633	0.0325969	0.505868	0.34233	0.406343	0.580835	0.521258	0.533119
176	CL1	Pcna	0.0758079	0.0575058	0.0549031	0.480186	0.352882	0.335409	0.595142	0.530806	0.517358
177	CL1	Ccnd2	0.0824248	0.0404086	0.0523994	0.501054	0.370226	0.309364	0.595703	0.556349	0.492072
178	CL1	Ctnna1	0.0620203	0.0461974	0.0481025	0.485119	0.407754	0.382732	0.557507	0.542917	0.46765
179	CL1	Gldc	0.0691331	0.0576424	0.0549856	0.491395	0.382551	0.35797	0.570237	0.540474	0.47561
180	CL1	Nfe2l2	0.0306817	0.0295768	0.0306313	0.461673	0.427983	0.39203	0.562956	0.603408	0.461059
181	CL1	Cav2	0.0285056	0.017447	0.0212115	0.477369	0.431748	0.401577	0.509948	0.602103	0.51009
182	CL1	Tfap2c	0.0106304	0.00783723	0.00683156	0.454912	0.438989	0.407842	0.580434	0.576652	0.515872
183	CL1	Msn	0.0376569	0.0256837	0.0216965	0.471926	0.42407	0.401089	0.556422	0.563694	0.497762
184	CL1	Fgfrl1	0.0433267	0.0435774	0.0316503	0.409108	0.4135	0.347365	0.535082	0.615971	0.560419
185	CL1	Angptl2	0.0381735	0.0211739	0.0236712	0.468709	0.408522	0.350565	0.532959	0.607316	0.548911
186	CL1	Ddr2	0.0376063	0.0230172	0.0279835	0.444545	0.463393	0.31901	0.593778	0.557558	0.533109
187	CL1	Erap1	0.0324292	0.0248106	0.0321748	0.488311	0.38295	0.334042	0.549871	0.654242	0.501168
188	CL1	Slc9a3r1	0.0123077	0.00952091	0.00771679	0.482947	0.379059	0.351642	0.535341	0.648066	0.5734
189	CL1	Mcm5	0.0382998	0.0250353	0.0314695	0.465508	0.345374	0.369591	0.554762	0.564326	0.605635
190	CL1	Shmt1	0.0484465	0.0411331	0.0441098	0.476658	0.336022	0.348945	0.577081	0.540368	0.587237
191	CL1	Ephb4	0.0376442	0.0386264	0.0411936	0.453407	0.311514	0.355222	0.588692	0.552573	0.621128
192	CL1	Pkmyt1	0.0602799	0.0430438	0.0445115	0.455253	0.323099	0.396734	0.555298	0.466913	0.654866
193	CL1	Serhl	0.0550147	0.0498606	0.0440864	0.458567	0.304188	0.376936	0.580633	0.49736	0.633354
194	CL1	Gmnn	0.0239821	0.0166966	0.0156148	0.461857	0.328603	0.41641	0.61565	0.495515	0.625672
195	CL1	Slc25a13	0.051155	0.0387553	0.0314116	0.485485	0.344159	0.351916	0.638554	0.487209	0.571355
196	CL1	Lig1	0.0577293	0.0541176	0.0505395	0.473072	0.334309	0.39598	0.590781	0.476754	0.566717
197	CL1	Scn5a	0.0911096	0.0596367	0.0738225	0.397896	0.291973	0.357453	0.628336	0.473983	0.62579
198	CL1	Mthfd1l	0.0902445	0.0881318	0.0599105	0.460181	0.290949	0.348993	0.573717	0.477979	0.609893
199	CL1	Tspan33	0.0633032	0.0501159	0.0430088	0.355176	0.351157	0.329784	0.725285	0.495638	0.586533
200	CL1	Hspb6	0.0495949	0.0590234	0.0454471	0.412556	0.334206	0.303845	0.675061	0.535344	0.584923
201	CL1	2810405F15Rik	0.122341	0.0745125	0.102044	0.304836	0.340545	0.343391	0.60863	0.545666	0.558035
202	CL1	Ctso	0.147622	0.064941	0.0800972	0.35576	0.322119	0.324245	0.648733	0.479708	0.576776
203	CL1	LOC100861633	0.0743187	0.0444293	0.0542657	0.449477	0.355874	0.376307	0.579977	0.555046	0.510304
204	CL1	Cth	0.0644252	0.0649465	0.0559298	0.436784	0.333694	0.385772	0.565357	0.55674	0.536351
205	CL1	Anp32b	0.0764337	0.0694377	0.0753005	0.454719	0.366478	0.372562	0.576401	0.515542	0.493125
206	CL1	Hat1	0.0816915	0.0797334	0.0717586	0.449983	0.31097	0.328037	0.635847	0.535573	0.506406
207	CL1	Tjp2	0.081756	0.0864277	0.077911	0.439148	0.324217	0.326996	0.60694	0.51465	0.541953
208	CL1	Wipi1	0.0586444	0.0732829	0.0475172	0.39476	0.377624	0.337867	0.617304	0.542858	0.550142
209	CL1	Ifit2	0.0638219	0.0683595	0.0591838	0.367219	0.364914	0.355289	0.617575	0.54441	0.559228
210	CL1	Dhfr	0.0502406	0.0452923	0.0432522	0.427688	0.342695	0.375576	0.613186	0.538477	0.563593
211	CL1	Mcm6	0.0477815	0.0407065	0.0370316	0.418105	0.357408	0.363187	0.605473	0.556895	0.573412
212	CL1	4930420K17Rik	0.0824311	0.0467427	0.0420949	0.386902	0.34418	0.421608	0.612485	0.546894	0.516662
213	CL1	Rnaseh2b	0.0771411	0.0609751	0.0680433	0.427498	0.36101	0.387116	0.64011	0.487556	0.490552
214	CL1	Btg3	0.0777833	0.085764	0.107248	0.430443	0.337107	0.351746	0.622792	0.544246	0.442872
215	CL1	Gbe1	0.0844165	0.0500186	0.079522	0.417557	0.382467	0.321862	0.631724	0.553256	0.479178
216	CL1	Tsen15	0.0666372	0.0601053	0.0822081	0.43532	0.364491	0.366933	0.570316	0.592802	0.461187
217	CL1	Mpp5	0.0758121	0.0772499	0.0768815	0.370433	0.367108	0.359612	0.557052	0.611079	0.504772
218	CL1	Prdx6	0.131126	0.11527	0.132967	0.388597	0.335462	0.312939	0.559544	0.542204	0.481891
219	CL1	Atf5	0.108076	0.110522	0.101466	0.408994	0.311089	0.33913	0.58257	0.560834	0.47732
220	CL1	Pold2	0.142884	0.112687	0.122282	0.443388	0.299729	0.310086	0.569022	0.489782	0.510139
221	CL1	Akr1b3	0.137585	0.111004	0.120218	0.423321	0.293797	0.311673	0.616787	0.503826	0.481789
222	CL1	Lrrk2	0.117505	0.147643	0.139283	0.371744	0.30252	0.292325	0.57579	0.4926	0.560591
223	CL1	Gnai2	0.132937	0.0902326	0.114031	0.39619	0.288062	0.268201	0.578865	0.604195	0.527288
224	CL1	Ccnd3	0.118975	0.0864064	0.114371	0.415062	0.292537	0.267082	0.585837	0.57592	0.54381
225	CL1	Plp2	0.117345	0.11312	0.101872	0.421281	0.306931	0.233649	0.604823	0.591933	0.509047
226	CL1	Siva1	0.129565	0.12483	0.118698	0.400216	0.296592	0.260274	0.613264	0.538104	0.518456
227	CL1	Rnf180	0.129636	0.102713	0.105347	0.383692	0.338795	0.279943	0.618153	0.558798	0.482921
228	CL1	Acadm	0.131665	0.137747	0.111645	0.375531	0.292312	0.340914	0.601832	0.520206	0.488148
229	CL1	Krcc1	0.12761	0.125051	0.108426	0.347701	0.329335	0.369952	0.616439	0.524968	0.450518
230	CL1	Lima1	0.121043	0.123	0.128583	0.343615	0.393351	0.336962	0.570596	0.543875	0.438975
231	CL1	Dleu7	0.117248	0.125584	0.10427	0.312694	0.36486	0.3002	0.660167	0.596291	0.418686
232	CL1	H2afz	0.121307	0.0752878	0.0919109	0.513903	0.358482	0.271038	0.600738	0.539743	0.42759
233	CL1	Gng5	0.136621	0.117418	0.101561	0.462581	0.36385	0.346121	0.614676	0.455924	0.401247
234	CL1	Brca1	0.0501075	0.0396802	0.0315427	0.545536	0.455335	0.513189	0.430298	0.420897	0.513415
235	CL1	Mastl	0.0440853	0.0416644	0.0457763	0.544125	0.475325	0.528874	0.403809	0.412922	0.503419
236	CL1	Dmrta2	0.0515017	0.0434112	0.036546	0.526968	0.456906	0.577208	0.390374	0.410029	0.507057
237	CL1	Kctd14	0.0134787	0.0240617	0.035104	0.504552	0.520754	0.533578	0.401177	0.430093	0.537202
238	CL1	Ccdc8	0.037196	0.0363976	0.0207302	0.525192	0.513272	0.550228	0.447538	0.433931	0.435515
239	CL1	Mybl1	0.0343114	0.0253756	0.0191487	0.511823	0.497662	0.596844	0.417212	0.439795	0.457827
240	CL1	Clspn	0.0253438	0.0080102	0.00721372	0.558661	0.47353	0.554432	0.460332	0.424496	0.48798
241	CL1	Eme1	0.0306594	0.0204333	0.0242506	0.551021	0.420555	0.546167	0.422142	0.449442	0.535329
242	CL1	Fancd2	0.0238728	0.0130357	0.0113783	0.566708	0.434039	0.539531	0.426633	0.45253	0.532272
243	CL1	Kif15	0.028877	0.0104941	0.0123854	0.553518	0.42162	0.523821	0.463622	0.455505	0.530157
244	CL1	Cenpi	0.0251415	0.019235	0.0124721	0.546633	0.473573	0.499857	0.412611	0.46126	0.549217
245	CL1	Wdr62	0.076919	0.0579766	0.0582966	0.570895	0.406623	0.488508	0.409486	0.406947	0.524349
246	CL1	6720463M24Rik	0.0374772	0.0456406	0.0445689	0.573497	0.410073	0.512256	0.418718	0.414083	0.543686
247	CL1	Mxd3	0.0781783	0.0636398	0.0617611	0.612248	0.415838	0.479145	0.369464	0.418647	0.501078
248	CL1	4930427A07Rik	0.103004	0.0843684	0.0801155	0.567029	0.389041	0.489768	0.383183	0.396251	0.50724
249	CL1	Fen1	0.09498	0.0855531	0.0847909	0.522447	0.403827	0.498957	0.415505	0.428729	0.465212
250	CL1	Gen1	0.070655	0.0756784	0.0760248	0.530342	0.395205	0.504389	0.378186	0.478196	0.491322
251	CL1	Ttyh2	0.0687664	0.0736556	0.0713282	0.545446	0.51756	0.503791	0.390451	0.405871	0.423131
252	CL1	E2f1	0.0742353	0.0684419	0.069341	0.508658	0.471756	0.532829	0.414925	0.407909	0.451906
253	CL1	C330027C09Rik	0.0568376	0.044365	0.0437492	0.561939	0.462716	0.536802	0.393399	0.432271	0.46792
254	CL1	Prr11	0.0622159	0.0463945	0.0423891	0.556247	0.500984	0.527353	0.370042	0.459427	0.434948
255	CL1	Ttf2	0.0684351	0.0529394	0.0468086	0.532166	0.412408	0.46618	0.438089	0.460916	0.522058
256	CL1	Smc4	0.0581494	0.0429334	0.0399092	0.53564	0.426962	0.468559	0.460102	0.465905	0.50184
257	CL1	Pros1	0.0534259	0.0616263	0.0428132	0.50605	0.435719	0.474994	0.469887	0.444045	0.511439
258	CL1	Nedd1	0.0613287	0.0548164	0.0525073	0.498729	0.435888	0.469117	0.446749	0.478245	0.50262
259	CL1	Lrig1	0.0445575	0.0492454	0.0564215	0.490372	0.434262	0.473674	0.426478	0.496824	0.528167
260	CL1	Wdr67	0.0614319	0.0450682	0.0558883	0.487028	0.447998	0.488996	0.410988	0.469388	0.533215
261	CL1	Tgif1	0.0888354	0.0486995	0.0704414	0.478207	0.463197	0.461345	0.394555	0.466733	0.527987
262	CL1	Tex9	0.0796947	0.0789448	0.0669248	0.418956	0.403657	0.502888	0.434189	0.484307	0.530439
263	CL1	H2-Q4	0.0366706	0.0589167	0.0198969	0.447031	0.420092	0.558958	0.449227	0.464864	0.544345
264	CL1	Gm5465	0.0580384	0.0382553	0.0426336	0.444189	0.457291	0.52547	0.398641	0.541621	0.49386
265	CL1	Ccdc18	0.0453309	0.0693627	0.0468493	0.506089	0.436389	0.553916	0.376089	0.478746	0.487228
266	CL1	Zic2	0.0916634	0.0913307	0.109186	0.478361	0.41984	0.490954	0.353295	0.476414	0.488956
267	CL1	Zic5	0.0744459	0.0459103	0.0822553	0.51335	0.429713	0.459284	0.356197	0.532402	0.506442
268	CL1	BC017612	0.111352	0.0816048	0.0847968	0.506118	0.459874	0.408076	0.397795	0.505473	0.444911
269	CL1	Rassf4	0.0679608	0.0727926	0.0582428	0.519699	0.463448	0.463327	0.394687	0.504154	0.455688
270	CL1	Kif7	0.0969485	0.104219	0.100079	0.436881	0.369337	0.455686	0.446845	0.470128	0.519876
271	CL1	Emx2	0.0856691	0.0919795	0.0960792	0.460721	0.412304	0.429643	0.437421	0.479409	0.506774
272	CL1	Mcm8	0.0869748	0.104027	0.087461	0.433386	0.369242	0.427307	0.42382	0.528952	0.53883
273	CL1	Vegfc	0.0866437	0.0682382	0.0840678	0.504578	0.35261	0.43775	0.402367	0.51446	0.549285
274	CL1	Lbr	0.0909356	0.0693612	0.0756218	0.489821	0.394358	0.427579	0.465934	0.478968	0.507421
275	CL1	Mast4	0.0913964	0.0621981	0.0653167	0.52677	0.375208	0.405857	0.471223	0.494384	0.507647
276	CL1	Hirip3	0.0924758	0.0802893	0.0909543	0.497388	0.379082	0.414726	0.472336	0.507018	0.465732
277	CL1	Rcc1	0.114775	0.1055	0.122717	0.480267	0.363808	0.409902	0.460882	0.449391	0.492759
278	CL1	Cenpw	0.106468	0.0855281	0.117461	0.52003	0.386629	0.425705	0.429925	0.477218	0.451035
279	CL1	Fam54a	0.0976408	0.075397	0.0433684	0.570397	0.383563	0.447847	0.430237	0.458412	0.493137
280	CL1	Dock5	0.119927	0.050464	0.0780848	0.565378	0.377139	0.417831	0.415093	0.446546	0.529537
281	CL1	Zfp219	0.0953352	0.0690837	0.0689592	0.497017	0.408195	0.445803	0.487505	0.43679	0.491312
282	CL1	Zcwpw1	0.0803492	0.0713084	0.0737399	0.477167	0.404283	0.477114	0.512463	0.406882	0.496693
283	CL1	Mlf1ip	0.0698864	0.063339	0.0715606	0.501327	0.355825	0.478831	0.497581	0.470459	0.491192
284	CL1	Rad18	0.0976928	0.0820366	0.0834536	0.511975	0.372172	0.422645	0.457006	0.446667	0.526352
285	CL1	Brca2	0.0929513	0.0975515	0.0865081	0.491865	0.351635	0.422651	0.492081	0.436177	0.528579
286	CL1	Dna2	0.0834106	0.0809913	0.0700431	0.47457	0.396783	0.446359	0.471114	0.426681	0.550048
287	CL1	Haus5	0.109066	0.0930837	0.0961927	0.486686	0.369336	0.502681	0.430577	0.397425	0.514953
288	CL1	Slc2a4	0.09954	0.0779125	0.0642568	0.486506	0.38641	0.508797	0.422447	0.396726	0.557405
289	CL1	BC055324	0.0661375	0.0795141	0.079094	0.505254	0.38262	0.484467	0.451952	0.423442	0.52752
290	CL1	E2f7	0.0722234	0.0521779	0.0723782	0.535268	0.384128	0.502157	0.448121	0.406812	0.526734
291	CL1	Trps1	0.0787786	0.0914584	0.069079	0.400779	0.437757	0.377022	0.473824	0.573524	0.497778
292	CL1	Tmem229a	0.0606846	0.074749	0.0684872	0.406501	0.455282	0.373215	0.502213	0.59242	0.466448
293	CL1	Cenpp	0.0685566	0.0611924	0.066956	0.436158	0.418352	0.417994	0.47591	0.606457	0.448424
294	CL1	Paqr8	0.10714	0.0923852	0.0881057	0.427253	0.432751	0.410132	0.42439	0.568523	0.44932
295	CL1	Cd63	0.0805954	0.0971163	0.0814756	0.451289	0.464502	0.410996	0.428417	0.542253	0.443357
296	CL1	Antxr1	0.102662	0.103963	0.102493	0.495081	0.408377	0.385953	0.421755	0.514375	0.46534
297	CL1	Spin4	0.0968183	0.0921794	0.0896548	0.498066	0.440753	0.369584	0.459194	0.48125	0.4725
298	CL1	Rab13	0.0708724	0.0621092	0.0531368	0.509335	0.418252	0.396247	0.480585	0.540432	0.46903
299	CL1	Nedd9	0.0781748	0.0523761	0.0763845	0.486139	0.456558	0.385812	0.480279	0.53512	0.449156
300	CL1	Fbxo48	0.0588584	0.0398167	0.0457184	0.463845	0.420288	0.476295	0.401418	0.516751	0.57701
301	CL1	Tpbg	0.0484674	0.0433562	0.0448505	0.455934	0.436434	0.469313	0.421636	0.528529	0.55148
302	CL1	Gpr156	0.0278694	0.0327132	0.0258516	0.488526	0.408194	0.463514	0.422371	0.576051	0.554909
303	CL1	Ifngr1	0.0698859	0.0593675	0.0669467	0.398818	0.443876	0.465068	0.435608	0.539036	0.521395
304	CL1	AW146154	0.0519623	0.0428128	0.0763405	0.425249	0.39146	0.461982	0.422194	0.572052	0.555948
305	CL1	Ppic	0.0299676	0.0169932	0.026016	0.467122	0.475161	0.44487	0.497163	0.527964	0.514744
306	CL1	Nek7	0.0487427	0.0240961	0.0227852	0.45892	0.470798	0.442303	0.499127	0.517063	0.516165
307	CL1	2610021K21Rik	0.0305546	0.0136362	0.0309464	0.448975	0.45984	0.407685	0.476891	0.574362	0.557109
308	CL1	S1pr3	0.014414	0.0463163	0.0125133	0.544295	0.591423	0.443235	0.366231	0.528243	0.453329
309	CL1	Tifa	0.0201398	0.0107858	0.0131131	0.433988	0.585842	0.5152	0.457801	0.52493	0.4382
310	CL1	Fam111a	0.090361	0.0924839	0.110696	0.457925	0.463679	0.476947	0.446061	0.433927	0.427921
311	CL1	Igdcc4	0.0992627	0.0980646	0.107463	0.413792	0.429357	0.500019	0.456263	0.447823	0.447955
312	CL1	Tgif2	0.123047	0.101381	0.0984221	0.453147	0.435993	0.438706	0.428993	0.453934	0.466375
313	CL1	2810055G20Rik	0.0989388	0.083494	0.0650699	0.401667	0.471418	0.467329	0.473387	0.480234	0.458462
314	CL1	Tcn2	0.126246	0.0909251	0.0755854	0.405253	0.494796	0.452376	0.46456	0.472432	0.417826
315	CL1	Abca1	0.133954	0.09375	0.0874382	0.398869	0.532946	0.424774	0.471576	0.44749	0.409203
316	CL1	Slc35a3	0.124101	0.124949	0.104504	0.369196	0.437097	0.414514	0.445949	0.509304	0.470386
317	CL1	Epb4.1l5	0.105247	0.104226	0.101089	0.409896	0.436968	0.408838	0.462411	0.502234	0.469092
318	CL1	Zfhx4	0.170902	0.0761456	0.0951147	0.382463	0.442188	0.41244	0.432236	0.479052	0.509458
319	CL1	Acads	0.0962379	0.0913194	0.0762582	0.512825	0.483996	0.468457	0.462084	0.402197	0.406625
320	CL1	Heg1	0.109629	0.0821861	0.0858489	0.50051	0.535715	0.480991	0.43568	0.407094	0.362347
321	CL1	Zeb1	0.0633319	0.0648545	0.0547507	0.501188	0.518678	0.475842	0.457351	0.463001	0.401003
322	CL1	Otx1	0.10151	0.101102	0.0981414	0.458871	0.445004	0.502395	0.377589	0.424282	0.491106
323	CL1	Col5a2	0.0853717	0.0791123	0.100346	0.434194	0.464115	0.49992	0.411543	0.43503	0.490368
324	CL1	4930579G24Rik	0.10368	0.0971702	0.0990094	0.428963	0.533319	0.464489	0.369745	0.395526	0.508097
325	CL1	Gja1	0.0166202	0.0165072	0.0228234	0.550111	0.421388	0.471667	0.452452	0.50179	0.546641
326	CL1	Diap3	0.0191794	0.0086497	0.00613434	0.530009	0.419932	0.464542	0.492442	0.497507	0.561605
327	CL1	Dsn1	0.0396523	0.0201181	0.0240059	0.54377	0.445343	0.450332	0.481778	0.47769	0.517312
328	CL1	Spc24	0.0242583	0.0114072	0.0107866	0.571769	0.418909	0.418462	0.471611	0.519841	0.552956
329	CL1	Ercc6l	0.0166401	0.0116238	0.0113054	0.564451	0.386126	0.451851	0.501836	0.509483	0.546683
330	CL1	Plch1	0.052534	0.0433939	0.0398092	0.520575	0.406413	0.43667	0.494486	0.521965	0.484153
331	CL1	Mad2l1	0.0427534	0.0390588	0.030202	0.514473	0.406357	0.448006	0.485176	0.521216	0.512757
332	CL1	Mns1	0.0329755	0.0213253	0.0145837	0.509933	0.448897	0.42025	0.512192	0.520113	0.519731
333	CL1	Cdc45	0.0455007	0.0262749	0.0309137	0.521496	0.452192	0.417023	0.481248	0.504003	0.521349
334	CL1	Fam64a	0.0486914	0.0276288	0.0359805	0.58529	0.352336	0.434863	0.508118	0.482096	0.524997
335	CL1	Racgap1	0.062193	0.0484553	0.0452483	0.561559	0.391764	0.454776	0.489325	0.462182	0.484497
336	CL1	2810417H13Rik	0.0267522	0.00444252	0.0124224	0.561794	0.429307	0.460469	0.514196	0.496891	0.493726
337	CL1	Hmgb2	0.0298585	0.0176203	0.0172533	0.582269	0.399596	0.443654	0.517834	0.515703	0.476212
338	CL1	Rrm2	0.0448335	0.0267267	0.0259771	0.602122	0.402463	0.448078	0.548398	0.425026	0.476377
339	CL1	D2Ertd750e	0.0228842	0.0138443	0.0143481	0.526419	0.364012	0.456775	0.53276	0.544848	0.524109
340	CL1	Ccnb2	0.0317052	0.0282359	0.0327819	0.528845	0.376412	0.447623	0.536098	0.521655	0.496644
341	CL1	Nrarp	0.0341176	0.0311043	0.0247971	0.497879	0.394944	0.394581	0.558652	0.529566	0.53436
342	CL1	Nde1	0.0292509	0.0254675	0.0218297	0.542591	0.382392	0.41065	0.525276	0.521726	0.540817
343	CL1	Mybl2	0.0459092	0.017236	0.0213658	0.515653	0.389529	0.41855	0.552483	0.479534	0.55974
344	CL1	Rad51	0.018597	0.0105694	0.0125204	0.524914	0.379882	0.451134	0.553793	0.484898	0.563691
345	CL1	Pdlim1	0.0094854	0.0152397	0.0247038	0.54662	0.423999	0.422433	0.544846	0.489966	0.522707
346	CL1	1190002F15Rik	0.0180898	0.016608	0.0149566	0.516782	0.452006	0.407384	0.544988	0.552736	0.47645
347	CL1	Pappa	0.0189091	0.00253169	0.0164157	0.570455	0.467218	0.418553	0.530205	0.508535	0.467176
348	CL1	Gypc	0.0110255	0.00885707	0.00478583	0.529479	0.428452	0.394572	0.618305	0.522497	0.482027
349	CL1	Snx33	0.0273255	0.022173	0.0136583	0.481261	0.429286	0.480281	0.512152	0.541524	0.49234
350	CL1	Sash1	0.0119796	0.0109983	0.00742852	0.51587	0.415168	0.488146	0.505487	0.526753	0.51817
351	CL1	Cyp39a1	0.0284123	0.0185976	0.0198696	0.49602	0.458092	0.508816	0.47955	0.516887	0.473755
352	CL1	Svil	0.020139	0.00958706	0.0135982	0.491007	0.435281	0.522595	0.50073	0.4756	0.531462
353	CL1	Oip5	0.0290451	0.0226256	0.0275074	0.486403	0.419923	0.520771	0.500294	0.493016	0.500415
354	CL1	Myo10	0.0195528	0.0119142	0.010411	0.486665	0.491906	0.470776	0.564174	0.498304	0.446296
355	CL1	Dgkb	0.00534297	0.00715356	0.0127557	0.467117	0.501667	0.49148	0.513444	0.562108	0.438932
356	CL1	Sox6	0.0842488	0.0792301	0.0674733	0.472754	0.454318	0.424078	0.482228	0.488204	0.447465
357	CL1	Prom1	0.0864427	0.0637864	0.0589876	0.474353	0.446092	0.438134	0.503784	0.458011	0.47041
358	CL1	Nphp1	0.0795635	0.0891535	0.0685406	0.484731	0.408028	0.420532	0.529159	0.472761	0.447531
359	CL1	Pola1	0.0870002	0.0788495	0.0871477	0.481254	0.397718	0.41057	0.506648	0.471794	0.479019
360	CL1	Cenpq	0.070662	0.054807	0.0475946	0.445252	0.405019	0.448271	0.528003	0.520772	0.479619
361	CL1	Ttc23	0.0566083	0.05162	0.0418386	0.446113	0.42202	0.440455	0.543115	0.523479	0.474752
362	CL1	Cgrrf1	0.0777318	0.0468329	0.0674818	0.442685	0.425598	0.461058	0.5687	0.494995	0.414917
363	CL1	Celsr1	0.05729	0.0424848	0.0386415	0.511843	0.47402	0.482989	0.47573	0.45733	0.459671
364	CL1	Tead2	0.0513859	0.0337772	0.0305398	0.516282	0.467514	0.487524	0.481638	0.455536	0.475803
365	CL1	Inppl1	0.0801702	0.0630752	0.0597302	0.480751	0.475353	0.483048	0.456504	0.443029	0.458339
366	CL1	Myb	0.0764609	0.0639471	0.0700157	0.510736	0.446078	0.483125	0.476748	0.406026	0.466864
367	CL1	Apobec3	0.0551402	0.0660088	0.050685	0.450519	0.472118	0.484944	0.533325	0.415018	0.472243
368	CL1	Dach1	0.0829255	0.0760748	0.066251	0.552097	0.422779	0.450671	0.459518	0.438277	0.451407
369	CL1	Gpsm2	0.0909045	0.0787988	0.0744796	0.522405	0.43954	0.436472	0.455731	0.455862	0.445809
370	CL1	Smc2	0.088655	0.0635033	0.0664782	0.574869	0.44249	0.455695	0.44492	0.442085	0.421304
371	CL1	Rrm1	0.0819351	0.0620488	0.0615985	0.563948	0.416535	0.424447	0.489972	0.447356	0.452159
372	CL1	Cks1b	0.100129	0.0713491	0.0731048	0.555909	0.405409	0.398481	0.506841	0.464184	0.424593
373	CL1	Mdk	0.0761656	0.0542969	0.0467175	0.526288	0.460701	0.461324	0.527847	0.414988	0.431671
374	CL1	Cdc25b	0.090022	0.0837122	0.0808156	0.539937	0.406812	0.471421	0.503055	0.407026	0.417199
375	CL1	Palld	0.0448142	0.0336498	0.0276746	0.571621	0.480694	0.472743	0.482457	0.46547	0.420877
376	CL1	Rhog	0.0938011	0.0909663	0.0902356	0.407069	0.474929	0.344088	0.492765	0.537029	0.469117
377	CL1	2610017I09Rik	0.118116	0.0835657	0.105509	0.395911	0.461651	0.37689	0.504998	0.537211	0.416148
378	CL1	Hrsp12	0.111997	0.122567	0.0951146	0.41972	0.420014	0.351107	0.519635	0.512288	0.447558
379	CL1	2010011I20Rik	0.120795	0.0932786	0.114483	0.390562	0.408996	0.322088	0.554946	0.560134	0.434717
380	CL1	Prdx1	0.101147	0.0866244	0.0938656	0.434632	0.424044	0.346953	0.536939	0.556813	0.418981
381	CL1	Myo6	0.0659044	0.0445686	0.0406107	0.407351	0.446549	0.344205	0.613798	0.595978	0.441035
382	CL1	Gem	0.0364506	0.0561231	0.0524105	0.373657	0.477955	0.387715	0.534598	0.626176	0.454914
383	CL1	Gpr30	0.0561439	0.0742852	0.0544747	0.409919	0.498516	0.444745	0.525052	0.525868	0.410997
384	CL1	Smoc1	0.0582152	0.0473223	0.0595634	0.342034	0.530066	0.417773	0.560902	0.547818	0.436306
385	CL1	Plekhh1	0.0532682	0.0510041	0.037836	0.446027	0.376363	0.473263	0.513254	0.499517	0.549468
386	CL1	Smpd2	0.0463813	0.0557508	0.0603979	0.421867	0.390803	0.467764	0.500565	0.506515	0.549955
387	CL1	Mtbp	0.0544584	0.066307	0.0533385	0.43834	0.381408	0.488122	0.483022	0.472037	0.562967
388	CL1	Sept1	0.0579898	0.0396464	0.050343	0.433906	0.402417	0.485379	0.519948	0.458409	0.551962
389	CL1	Cdc14a	0.0859391	0.0555217	0.0600012	0.427766	0.417946	0.43056	0.493155	0.499489	0.529621
390	CL1	Gins3	0.0648493	0.0670227	0.0533349	0.441571	0.412979	0.449979	0.462099	0.500336	0.547829
391	CL1	Gli2	0.0559719	0.0546303	0.0398697	0.443272	0.438132	0.466726	0.488553	0.50999	0.502856
392	CL1	Chaf1a	0.0794914	0.062779	0.0583925	0.508621	0.372925	0.419075	0.492237	0.472121	0.534358
393	CL1	Net1	0.0781776	0.0680354	0.0602335	0.485174	0.36526	0.409301	0.483108	0.503854	0.546857
394	CL1	Stat5b	0.0614789	0.0630478	0.0664312	0.469678	0.38667	0.433442	0.505653	0.503967	0.509632
395	CL1	Atad2	0.057548	0.0407851	0.0500665	0.491392	0.400145	0.436298	0.498503	0.491827	0.533435
396	CL1	Ccne1	0.0427223	0.0510109	0.045601	0.503642	0.403995	0.446327	0.464449	0.50449	0.537762
397	CL1	Tyms	0.0642293	0.0525216	0.0491645	0.477937	0.418861	0.439028	0.449725	0.519083	0.52945
398	CL1	Zfp783	0.0404368	0.0388002	0.0438808	0.414935	0.371649	0.437709	0.564166	0.509413	0.57901
399	CL1	Wdhd1	0.0541015	0.0459672	0.0471656	0.432653	0.344987	0.444897	0.536672	0.517963	0.575593
400	CL1	Eif2ak2	0.0364711	0.047435	0.0226156	0.451656	0.331202	0.461307	0.568762	0.514802	0.56575
401	CL1	Rpa2	0.0489387	0.0413297	0.0386726	0.464474	0.357689	0.399507	0.563306	0.511708	0.574376
402	CL1	Rbl1	0.0494933	0.0646086	0.0523659	0.438035	0.355061	0.397705	0.535293	0.527487	0.57995
403	CL1	Cenpk	0.0402761	0.0400582	0.0237263	0.466186	0.38902	0.468253	0.493396	0.513978	0.565106
404	CL1	Rgs3	0.0343488	0.0328618	0.0353201	0.434291	0.395217	0.475609	0.509844	0.523734	0.558773
405	CL1	Slc43a1	0.0320326	0.044867	0.0363652	0.4624	0.367513	0.459848	0.478942	0.534808	0.583224
406	CL1	Mxra8	0.090377	0.0662334	0.0495534	0.428746	0.40388	0.43881	0.525734	0.466615	0.530052
407	CL1	Ccne2	0.0699674	0.0499613	0.0620066	0.4078	0.412554	0.417322	0.568242	0.473873	0.538274
408	CL1	Tcf19	0.0521195	0.0372167	0.0387247	0.484282	0.38307	0.427684	0.559358	0.482859	0.534685
409	CL1	Lama5	0.0611077	0.0476259	0.0414047	0.456367	0.403976	0.410112	0.566954	0.451568	0.560885
410	CL1	Gins1	0.0874635	0.0724839	0.0814726	0.45658	0.348759	0.431897	0.568663	0.445346	0.507334
411	CL1	Frrs1	0.052615	0.0663009	0.0510507	0.42074	0.375414	0.475863	0.589786	0.45468	0.513551
412	CL1	2010015L04Rik	0.0568681	0.102788	0.0894818	0.402644	0.322542	0.452255	0.565064	0.485093	0.523264
413	CL1	4930422G04Rik	0.0471009	0.0494305	0.0431616	0.436333	0.364849	0.503979	0.476626	0.470769	0.60775
414	CL1	Rhcg	0.0601817	0.0429737	0.0478921	0.439691	0.369499	0.473289	0.486036	0.456318	0.62412
415	CL1	Afmid	0.0626308	0.0725229	0.0587806	0.41687	0.349808	0.472058	0.493988	0.481306	0.592036
416	CL1	Pask	0.0574994	0.0492048	0.0549354	0.479807	0.363007	0.449371	0.484664	0.463661	0.597849
417	CL1	Hap1	0.0611796	0.0651346	0.0550319	0.471427	0.359289	0.481853	0.483594	0.440481	0.582008
418	CL1	Cenph	0.0357498	0.0392255	0.0333066	0.483585	0.3643	0.529783	0.501326	0.429742	0.582982
419	CL1	E2f2	0.0287515	0.0144646	0.0117237	0.490926	0.370665	0.491024	0.531762	0.443439	0.617245
420	CL1	Dnase2a	0.0779345	0.0986528	0.0584317	0.422247	0.350119	0.503344	0.497614	0.409619	0.582038
421	CL1	Nt5dc1	0.0546002	0.0633557	0.0395003	0.403395	0.408817	0.467992	0.564825	0.405373	0.592143
422	CL1	Bard1	0.0389269	0.0327997	0.0283868	0.44175	0.395924	0.424873	0.47927	0.521445	0.636624
423	CL1	Tonsl	0.0424253	0.0390075	0.057365	0.440487	0.351841	0.417216	0.495501	0.512416	0.64374
424	CL1	Fanci	0.0415844	0.0261307	0.0332128	0.486655	0.35022	0.450351	0.489046	0.498186	0.624615
425	CL1	Lonrf3	0.0432051	0.0170494	0.0148057	0.491689	0.3647	0.430401	0.506373	0.52049	0.611288
426	CL1	Zranb3	0.0502448	0.0512786	0.0559644	0.483281	0.381175	0.419184	0.473831	0.49284	0.592202
427	CL1	Nfkb2	0.0408821	0.0404204	0.0436815	0.46778	0.409708	0.410156	0.513662	0.500741	0.57297
428	CL1	Cenpn	0.0416579	0.0308282	0.024329	0.473041	0.401516	0.433692	0.52785	0.460876	0.60621
429	CL1	Chtf18	0.0587319	0.0399548	0.0437526	0.537122	0.348356	0.428785	0.463668	0.454729	0.624901
430	CL1	Kif24	0.0516737	0.0446554	0.0392523	0.515393	0.341356	0.445191	0.481479	0.465828	0.615171
431	CL1	Recql4	0.0639419	0.0596002	0.0610189	0.474576	0.328043	0.437862	0.471447	0.485755	0.617756
432	CL1	Exo1	0.017649	0.0118149	0.0107252	0.515922	0.402384	0.465049	0.486223	0.488027	0.602205
433	CL1	Mcm10	0.0153493	0.00561387	0.00812517	0.509299	0.387165	0.495419	0.507539	0.478309	0.593181
434	CL1	Tk1	0.0187987	0.00604057	0.00685431	0.547031	0.356052	0.43973	0.535501	0.47287	0.617123
435	CL1	AU020206	0.00660006	0.0127248	0.022919	0.481121	0.34632	0.457698	0.482962	0.567999	0.621656
436	CL1	Col4a6	0.0163709	0.00674417	0.0185851	0.480081	0.348494	0.456676	0.506001	0.529939	0.637108
437	CL1	Mms22l	0.0330015	0.0256272	0.0284708	0.435016	0.370647	0.416641	0.517254	0.548745	0.624598
438	CL1	Nfatc4	0.0186233	0.0207145	0.0206758	0.457756	0.364263	0.429695	0.50776	0.555667	0.624846
439	CL1	Chek1	0.0254063	0.0329083	0.0246208	0.421391	0.327547	0.442314	0.534006	0.555518	0.636288
440	CL1	Parp9	0.0499916	0.0401595	0.0238697	0.418592	0.341371	0.426723	0.500819	0.594641	0.603833
441	CL1	Zfp367	0.017723	0.0117515	0.012089	0.393653	0.37232	0.435367	0.50407	0.599521	0.653506
442	CL1	Fignl1	0.0294159	0.0254482	0.0235726	0.424999	0.354434	0.390293	0.53427	0.560821	0.656746
443	CL1	Fgfr3	0.0362858	0.0375353	0.0339271	0.421027	0.31682	0.404563	0.520664	0.575826	0.653352
444	CL1	Swap70	0.047963	0.0449514	0.0425847	0.408048	0.333983	0.369299	0.535929	0.580636	0.636607
445	CL1	Plod1	0.0473479	0.0452806	0.0433064	0.410614	0.330459	0.37475	0.52847	0.565758	0.654013
446	CL1	Bcar3	0.0241529	0.0413923	0.0419361	0.480613	0.3342	0.353429	0.499711	0.54483	0.679735
447	CL1	Arc	0.0365747	0.0403273	0.0317518	0.498052	0.340221	0.333072	0.481437	0.570958	0.667606
448	CL1	Rfx4	0.00680814	0.00534761	0.00394026	0.485111	0.333177	0.376836	0.546129	0.598812	0.643839
449	CL1	Gdpd2	0.00813873	0.00653804	0.0114815	0.453983	0.419561	0.556634	0.391054	0.518756	0.633854
450	CL1	Adamts6	0.028648	0.0354055	0.0306096	0.409201	0.449461	0.514659	0.392941	0.508585	0.63049
451	CL1	Gm20034	0.0511493	0.0257816	0.0626888	0.429767	0.383879	0.532795	0.402987	0.430607	0.680344
452	CL1	Col27a1	0.015515	0.0135966	0.0159181	0.397374	0.392859	0.562341	0.451546	0.486602	0.664249
453	CL1	2810442I21Rik	0.0341035	0.0417465	0.0465244	0.321551	0.481514	0.495935	0.493377	0.443287	0.641961
454	CL1	Palb2	0.0718753	0.132975	0.097567	0.419671	0.385129	0.48361	0.362871	0.429794	0.616507
455	CL1	Cyp2d22	0.0964744	0.103334	0.100503	0.34593	0.402204	0.486936	0.369786	0.504737	0.590097
456	CL1	Eln	0.0587536	0.0684215	0.0777073	0.430002	0.281664	0.38258	0.518264	0.513883	0.668725
457	CL1	Ptpru	0.0802237	0.0798256	0.0819075	0.401978	0.283625	0.354249	0.519129	0.524704	0.674359
458	CL1	E130303B06Rik	0.0731652	0.0818893	0.0563806	0.413009	0.31392	0.402726	0.476236	0.526714	0.65596
459	CL1	Arhgef40	0.0797289	0.0696354	0.065402	0.407196	0.317429	0.385094	0.525095	0.523449	0.626971
460	CL1	Pold1	0.0719937	0.0656788	0.0644566	0.421431	0.318634	0.380941	0.521774	0.512494	0.642596
461	CL1	Chd1l	0.0715847	0.0700069	0.0621452	0.416204	0.287336	0.393554	0.545649	0.538355	0.615165
462	CL1	Timeless	0.0757138	0.0641115	0.0674844	0.422084	0.286083	0.425817	0.535646	0.465489	0.657571
463	CL1	Slc1a5	0.0465026	0.0522747	0.0515624	0.403664	0.275929	0.406681	0.565537	0.500534	0.697315
464	CL1	Dok1	0.0689169	0.0911853	0.0668679	0.403341	0.258613	0.34389	0.5209	0.557132	0.689154
465	CL1	Ltbp4	0.0839143	0.0903182	0.0825464	0.41157	0.238797	0.341906	0.516808	0.52678	0.707361
466	CL1	Cyp46a1	0.033946	0.0408034	0.0563199	0.408336	0.248069	0.35635	0.535984	0.567331	0.752859
467	CL1	Dab2	0.0515643	0.0828456	0.0422779	0.426116	0.272834	0.425263	0.458553	0.499583	0.740964
468	CL1	Bcl2l12	0.0231683	0.0228303	0.0176997	0.431808	0.321409	0.428445	0.542916	0.507688	0.704036
469	CL1	Col4a5	0.0142301	0.00988658	0.0093487	0.439858	0.32206	0.446961	0.547365	0.533655	0.676636
470	CL1	Dock6	0.0264229	0.0218061	0.0165459	0.457851	0.332761	0.452877	0.54526	0.474593	0.671884
471	CL1	Col2a1	0.00720441	0.00681635	0.00604593	0.471475	0.278129	0.456255	0.569091	0.498864	0.70612
472	CL1	Car14	0.0189756	0.0111786	0.00741304	0.497224	0.318826	0.436626	0.53517	0.506277	0.668309
473	CL1	E2f8	0.0164087	0.00411339	0.00757714	0.49627	0.344426	0.406474	0.54934	0.510903	0.664487
474	CL1	Pkn3	0.0161138	0.0186978	0.0163205	0.416679	0.272673	0.438552	0.523475	0.507813	0.789676
475	CL1	Mrc2	0.0132428	0.00892238	0.0116819	0.425023	0.285374	0.404503	0.54425	0.559955	0.747048
476	CL1	Col18a1	0.0220194	0.0235849	0.0215053	0.496427	0.250901	0.428232	0.535947	0.472416	0.748968
477	CL1	Dmrta1	0.0122307	0.0253818	0.0072998	0.379521	0.309072	0.394742	0.655923	0.532515	0.683316
478	CL1	Zbtb42	0.0268142	0.0191471	0.0349176	0.431434	0.29714	0.383842	0.618036	0.487109	0.70156
479	CL1	Parp4	0.00946938	0.0659271	0.0411035	0.37779	0.336073	0.411679	0.603216	0.484651	0.670091
480	CL1	Tlcd1	0.0694542	0.0531373	0.0473752	0.327431	0.289734	0.362972	0.594236	0.517222	0.738439
481	CL1	Sgsh	0.0505718	0.0568757	0.0526838	0.358687	0.299894	0.313702	0.608508	0.539231	0.719846
482	CL1	Gabre	0.0283361	0.00607015	0.0147598	0.312631	0.33607	0.408632	0.641799	0.472679	0.779023
483	CL1	9430041J12Rik	0.0353654	0.0223835	0.0223287	0.376883	0.285981	0.376705	0.591654	0.604867	0.683834
484	CL1	Cdca7l	0.0141119	0.0151152	0.0294025	0.41797	0.289937	0.369104	0.594179	0.598315	0.671865
485	CL1	Cdt1	0.0229381	0.0165573	0.0155844	0.418026	0.310043	0.352678	0.598923	0.560529	0.704722
486	CL1	Lsr	0.0337565	0.0506191	0.033701	0.372434	0.323015	0.374047	0.573426	0.556699	0.682302
487	CL1	Pole2	0.0380321	0.0455286	0.0398147	0.372445	0.293474	0.366508	0.609028	0.574625	0.660544
488	CL1	Sec16b	0.0496264	0.0265774	0.0473907	0.381313	0.24524	0.363091	0.599834	0.592648	0.69428
489	CL1	Vipr2	0.0646835	0.0451842	0.0488296	0.385083	0.270374	0.319082	0.591042	0.575749	0.699972
490	CL1	Prkg2	0.0281585	0.0301605	0.0427795	0.350199	0.259328	0.347101	0.594082	0.603826	0.744365
491	CL1	Gm4890	0.0380808	0.0305912	0.00826484	0.351684	0.26517	0.368462	0.637554	0.595531	0.704663
492	CL1	Tmem144	0.0284283	0.0138407	0.0134616	0.37424	0.287936	0.348029	0.562839	0.612368	0.758856
493	CL1	Itga5	0.00620837	0.00581855	0.00134743	0.390645	0.278212	0.372768	0.569564	0.600929	0.774507
494	CL1	Six5	0.0112315	0.0120301	0.00670347	0.387933	0.2895	0.34463	0.623742	0.580828	0.743402
495	CL1	Lamb2	0.00340656	0.00412469	0.00295736	0.398168	0.268949	0.364516	0.619642	0.606858	0.731378
496	CL1	Pacsin3	0.048284	0.0549158	0.0678451	0.370214	0.285343	0.326192	0.57564	0.629834	0.641732
497	CL1	Cdon	0.0539792	0.0583871	0.0568839	0.354131	0.274263	0.335914	0.581125	0.617542	0.667774
498	CL1	Mina	0.0214195	0.0630914	0.0387396	0.374525	0.311132	0.329329	0.552003	0.636105	0.673656
499	CL1	Xrcc2	0.044919	0.0555864	0.0427818	0.33509	0.300541	0.392603	0.553716	0.619595	0.655168
500	CL1	D030047H15Rik	0.055624	0.0469024	0.057536	0.331098	0.239256	0.370202	0.541264	0.650588	0.70753
501	CL1	Fbxl7	0.0557161	0.0458392	0.0574822	0.346811	0.284402	0.33735	0.536361	0.612259	0.72378
502	CL1	Col16a1	0.0324862	0.0309297	0.0208907	0.380465	0.322157	0.432502	0.539794	0.530276	0.710501
503	CL1	Fam38b	0.023209	0.0149154	0.0201485	0.324652	0.371186	0.423289	0.540836	0.545533	0.73623
504	CL1	Fkbp10	0.0340855	0.015212	0.0271249	0.360954	0.329226	0.391548	0.488698	0.597661	0.755491
505	CL1	Vsig10	0.0112016	0.0319948	0.0194491	0.349429	0.322068	0.407803	0.520434	0.587465	0.750155
506	CL1	Fam69c	0.00423987	0.00681198	0.0128828	0.325778	0.31238	0.386638	0.535558	0.669084	0.746628
507	CL1	H2-K1	0.00900832	0.0128651	0.0130341	0.372707	0.256308	0.410739	0.572211	0.637506	0.715622
508	CL1	Wee1	0.036915	0.0289542	0.0330566	0.488773	0.41917	0.472184	0.473191	0.487901	0.559854
509	CL1	Rad51l1	0.0447293	0.0304879	0.0317709	0.500708	0.420159	0.504474	0.473783	0.454774	0.539114
510	CL1	Rad54b	0.0344125	0.0175232	0.0249772	0.471255	0.414625	0.53538	0.455812	0.467851	0.578163
511	CL1	Brip1	0.0226585	0.0198569	0.0134118	0.483951	0.405321	0.527484	0.456456	0.486129	0.584733
512	CL1	Zwilch	0.0334586	0.0326377	0.0254158	0.488509	0.387054	0.487825	0.437205	0.506258	0.601637
513	CL1	Ddx11	0.0346849	0.0350677	0.0363023	0.504851	0.362321	0.511118	0.41546	0.494034	0.606163
514	CL1	Rad51ap1	0.0501827	0.0374626	0.0217827	0.528798	0.403068	0.487774	0.427224	0.447523	0.596185
515	CL1	Nsl1	0.0300559	0.0182426	0.0130463	0.510732	0.420379	0.517889	0.42547	0.447717	0.616468
516	CL1	Plk4	0.0632807	0.0404604	0.0431642	0.546721	0.385818	0.467648	0.468642	0.46115	0.523116
517	CL1	Hspg2	0.063598	0.0479863	0.0410072	0.549071	0.40131	0.440766	0.471621	0.444375	0.540266
518	CL1	Ncapg2	0.0442963	0.0360912	0.0351684	0.53836	0.39783	0.451635	0.467303	0.482095	0.547221
519	CL1	Pole	0.0547881	0.0425661	0.0378498	0.521086	0.375326	0.448805	0.505008	0.444556	0.570016
520	CL1	Rad54l	0.033297	0.0228957	0.0192709	0.564492	0.375997	0.528731	0.465532	0.439095	0.55069
521	CL1	Fanca	0.049141	0.0307654	0.0315452	0.535217	0.359132	0.531713	0.462377	0.418852	0.581258
522	CL1	BC030867	0.0191559	0.0113988	0.00923885	0.612234	0.396821	0.434454	0.45195	0.439775	0.624972
523	CL1	Tril	0.00947731	0.0304534	0.0129291	0.586833	0.405086	0.453657	0.411327	0.442711	0.647527
524	CL1	Leprel1	0.0226762	0.0173489	0.0140615	0.593554	0.372562	0.467159	0.416246	0.503536	0.592855
525	CL1	Ankle1	0.0181638	0.00473236	0.00937597	0.598688	0.397417	0.521587	0.361367	0.457376	0.631293
526	CL1	Iqgap3	0.0204449	0.00421124	0.0059732	0.620272	0.41261	0.522587	0.394951	0.442516	0.576434
527	CL1	2610002D18Rik	0.0294415	0.014334	0.0139414	0.522044	0.416034	0.431384	0.408029	0.522574	0.642218
528	CL1	Adamts12	0.0115071	0.00821685	0.00998976	0.53277	0.42735	0.459598	0.409324	0.523507	0.617738
529	CL1	Gm4524	0.00939342	0.0201226	0.0244643	0.495053	0.413557	0.433278	0.38869	0.543085	0.672357
530	CL1	Bcan	0.0191345	0.0175013	0.0149315	0.590464	0.366252	0.470532	0.335715	0.541417	0.644053
531	CL1	Adamts9	0.00394055	0.0126621	0.0136837	0.580973	0.351696	0.440124	0.407639	0.596327	0.592955
532	CL1	Slc24a6	0.044521	0.0572236	0.0231902	0.517513	0.320015	0.575941	0.397534	0.481042	0.583021
533	CL1	Prph	0.0265033	0.0227101	0.0138051	0.610928	0.328621	0.550819	0.357863	0.502393	0.586357
534	CL1	Fzd6	0.0147448	0.0434311	0.00960038	0.50111	0.251715	0.594123	0.541887	0.422745	0.620645
535	CL1	Ptpn14	0.0390683	0.0697434	0.0489907	0.466104	0.370529	0.400456	0.406515	0.584231	0.614363
536	CL1	Fam115c	0.0823076	0.0936695	0.0535907	0.451008	0.309678	0.409105	0.403319	0.624085	0.573237
537	CL1	Slc26a7	0.0758362	0.0649824	0.100949	0.438271	0.340692	0.396707	0.346834	0.565433	0.670295
538	CL1	A730056A06Rik	0.0528522	0.0660449	0.0841186	0.507624	0.225565	0.368945	0.41725	0.596941	0.680658
539	CL1	Nid2	0.0184032	0.0324661	0.0169162	0.504404	0.289852	0.371913	0.439691	0.480179	0.846175
540	CL1	Xkr5	0.0185476	0	0.00268364	0.502453	0.338854	0.472011	0.461161	0.424833	0.779456
541	CL1	Scarf2	0.0132257	0.018888	0.00382723	0.438624	0.360458	0.579658	0.364843	0.413662	0.806813
542	CL1	Pcsk4	0.139068	0.130336	0.145881	0.336776	0.229078	0.294923	0.485848	0.554689	0.683401
543	CL1	Slc4a11	0.135569	0.126385	0.146026	0.301718	0.252639	0.303477	0.472943	0.599627	0.661615
544	CL1	Jun	0.100512	0.100357	0.126636	0.32607	0.242075	0.27973	0.524979	0.609573	0.690068
545	CL1	Jph1	0.0864376	0.100183	0.0890395	0.354574	0.259652	0.309849	0.493095	0.626665	0.680505
546	CL1	Mov10	0.102893	0.100895	0.115746	0.31407	0.240889	0.336532	0.511293	0.556286	0.721396
547	CL1	Pla2g4c	0.0782469	0.0756994	0.102989	0.313293	0.267611	0.385408	0.475496	0.590903	0.710354
548	CL1	G630016G05Rik	0.101937	0.0909872	0.101904	0.246478	0.298362	0.334096	0.555006	0.610433	0.660796
549	CL1	Nr4a2	0.0975875	0.100829	0.105422	0.3666	0.266147	0.341377	0.501598	0.539492	0.680947
550	CL1	Fzd7	0.0753053	0.0902513	0.12439	0.384545	0.298442	0.337531	0.489349	0.560189	0.639999
551	CL1	Sfrp4	0.0899886	0.0712423	0.0815189	0.412399	0.312871	0.331897	0.468649	0.559951	0.671483
552	CL1	Ankrd9	0.0625271	0.0736699	0.0759948	0.409604	0.250002	0.358027	0.476609	0.640038	0.653529
553	CL1	Atp10a	0.0737447	0.0911398	0.0714074	0.406532	0.270134	0.375942	0.475635	0.58604	0.649425
554	CL1	Slc4a2	0.124248	0.142962	0.123644	0.373066	0.259592	0.331671	0.5081	0.515787	0.62093
555	CL1	Parp16	0.109333	0.160385	0.101106	0.360569	0.262672	0.352837	0.512453	0.504609	0.636037
556	CL1	Notch4	0.115256	0.152256	0.12674	0.344396	0.324479	0.268868	0.489468	0.487934	0.690603
557	CL1	Acacb	0.139331	0.0808368	0.0755989	0.325976	0.312971	0.375508	0.543664	0.456697	0.689418
558	CL1	Ehd2	0.114984	0.0856757	0.121522	0.28071	0.197641	0.323364	0.528051	0.502259	0.845795
559	CL1	Tenc1	0.117662	0.101791	0.125719	0.298683	0.231767	0.302312	0.463218	0.523281	0.835566
560	CL1	Muc1	0.0656809	0.0647226	0.0676637	0.341623	0.236056	0.328726	0.534025	0.559437	0.802065
561	CL1	Slc26a11	0.0475294	0.0619757	0.0717599	0.333851	0.232092	0.304581	0.55356	0.601293	0.793358
562	CL1	Lama2	0.152807	0.112524	0.116075	0.30576	0.480538	0.283553	0.374388	0.475222	0.699132
563	CL1	Esco2	0.0235257	0.00615958	0.00726168	0.599455	0.449059	0.54437	0.429236	0.431084	0.509849
564	CL1	Bub1	0.0277789	0.00821774	0.00757926	0.599675	0.45711	0.523749	0.444515	0.440315	0.49106
565	CL1	Ncapg	0.0185027	0.0102761	0.0121959	0.602159	0.439321	0.527548	0.410795	0.464724	0.514478
566	CL1	Birc5	0.02489	0.00977521	0.0122445	0.572106	0.471871	0.546762	0.419197	0.450187	0.492967
567	CL1	Shcbp1	0.0248285	0.0136768	0.0135486	0.577913	0.447441	0.539331	0.427173	0.476025	0.480064
568	CL1	Fbxo5	0.0348059	0.0222915	0.0311508	0.56803	0.480701	0.5361	0.377445	0.436677	0.512798
569	CL1	4930547N16Rik	0.0385339	0.0319538	0.0215824	0.585307	0.460145	0.539086	0.366814	0.457117	0.499461
570	CL1	Sgol1	0.027025	0.015789	0.0123705	0.591008	0.494025	0.546031	0.380424	0.460123	0.473204
571	CL1	Chek2	0.0313881	0.0270826	0.0196799	0.607234	0.456717	0.580598	0.374071	0.413187	0.490043
572	CL1	Spag5	0.0237707	0.00880803	0.00892375	0.607934	0.443781	0.587355	0.382668	0.425385	0.511374
573	CL1	Ska1	0.0317907	0.00740239	0.0155993	0.575954	0.479376	0.589186	0.385308	0.421835	0.493549
574	CL1	Cdc25c	0.0244041	0.0112025	0.0159976	0.601493	0.461808	0.574577	0.403492	0.434278	0.472748
575	CL1	Ccdc99	0.0415875	0.016462	0.0235458	0.610947	0.470327	0.573271	0.398709	0.401876	0.463275
576	CL1	Depdc1a	0.0119479	0.00365639	0.0118542	0.61875	0.493816	0.580967	0.386591	0.409286	0.483132
577	CL1	Stil	0.0241526	0.0110871	0.00923579	0.573566	0.436345	0.582028	0.379161	0.434124	0.5503
578	CL1	Neil3	0.0164979	0.00883545	0.0109303	0.611156	0.44977	0.564863	0.416029	0.385155	0.536763
579	CL1	Ttk	0.0284735	0.0122975	0.0179411	0.61436	0.461325	0.527875	0.41057	0.445285	0.481872
580	CL1	Anln	0.0287429	0.0210072	0.0164395	0.624912	0.468199	0.498044	0.400623	0.453825	0.488207
581	CL1	Kif11	0.0253499	0.0094944	0.0102125	0.649839	0.457321	0.523633	0.399175	0.441977	0.482999
582	CL1	Casc5	0.022772	0.0150731	0.0095514	0.653564	0.488984	0.512231	0.392013	0.437968	0.467844
583	CL1	Cdk1	0.021059	0.00770213	0.00891807	0.643851	0.492418	0.502155	0.404937	0.442275	0.476686
584	CL1	Nek2	0.0267297	0.0165518	0.0210296	0.651284	0.42029	0.511062	0.402034	0.465913	0.485106
585	CL1	Bub1b	0.0348846	0.0201195	0.0174212	0.631315	0.432941	0.504131	0.4162	0.478369	0.464619
586	CL1	Kif4	0.0241007	0.0130969	0.00815369	0.631064	0.431495	0.524262	0.445564	0.44862	0.473644
587	CL1	Arhgap19	0.0584251	0.0406604	0.0478888	0.584594	0.454065	0.504732	0.342968	0.473357	0.49331
588	CL1	Fzd9	0.0411571	0.0319604	0.0407917	0.620312	0.435741	0.493147	0.382436	0.455098	0.499356
589	CL1	2610035F20Rik	0.0520561	0.0313634	0.0536652	0.580102	0.409257	0.527833	0.368452	0.453297	0.523975
590	CL1	Fbln7	0.0185417	0.015888	0.0193161	0.653893	0.43315	0.50725	0.310932	0.492064	0.548964
591	CL1	Aurka	0.0423859	0.026856	0.0256541	0.671589	0.465048	0.554208	0.357862	0.39777	0.458626
592	CL1	Kif2c	0.0314112	0.0130054	0.0130617	0.673721	0.48382	0.567902	0.346354	0.405041	0.465684
593	CL1	Kifc1	0.0486501	0.0216829	0.0274952	0.693136	0.469389	0.542178	0.334566	0.402923	0.459979
594	CL1	Plk1	0.0352484	0.0177521	0.0206704	0.679047	0.459537	0.513115	0.360441	0.417491	0.496699
595	CL1	Kif18b	0.0272858	0.00715733	0.00870164	0.690348	0.472562	0.543228	0.344417	0.41985	0.48645
596	CL1	2010317E24Rik	0.0342416	0.0267637	0.0281196	0.698778	0.45359	0.578972	0.340112	0.369712	0.469711
597	CL1	Fam83d	0.0437106	0.0143476	0.028154	0.720192	0.444047	0.54946	0.337787	0.362835	0.499467
598	CL1	Kif22	0.0473121	0.0304055	0.0322855	0.630813	0.435576	0.546246	0.393941	0.402119	0.481302
599	CL1	Incenp	0.0542528	0.0366622	0.0379359	0.670475	0.439422	0.53898	0.369821	0.395283	0.457167
600	CL1	Stk17b	0.0409809	0.0274341	0.0266828	0.656008	0.448758	0.53775	0.351421	0.400552	0.510412
601	CL1	Ccnf	0.0594845	0.0360707	0.0456296	0.646741	0.432097	0.534635	0.346146	0.417921	0.481275
602	CL1	Espl1	0.0268917	0.0125464	0.0101689	0.66064	0.4195	0.556651	0.377084	0.406866	0.529652
603	CL1	Troap	0.0331316	0.0068685	0.0060309	0.665911	0.419161	0.584202	0.339247	0.417342	0.528106
604	CL1	Kif23	0.0256698	0.0114095	0.0119762	0.627875	0.488742	0.541793	0.38677	0.428666	0.4771
605	CL1	Cep55	0.0231222	0.0137004	0.0123856	0.637281	0.470757	0.564954	0.35678	0.436436	0.484583
606	CL1	Aspm	0.0315745	0.0101344	0.0130133	0.673387	0.466521	0.549099	0.37554	0.423298	0.457434
607	CL1	Ckap2l	0.037289	0.0164602	0.0170688	0.658298	0.471086	0.528395	0.371102	0.440386	0.459915
608	CL1	Kif20a	0.0324713	0.0238109	0.0212506	0.657457	0.456033	0.584537	0.354402	0.406008	0.46403
609	CL1	Mis18bp1	0.0350821	0.0178393	0.0144589	0.641958	0.469314	0.576782	0.351532	0.403037	0.489996
610	CL1	Ndc80	0.0287452	0.0131953	0.012732	0.646657	0.495465	0.569794	0.394779	0.371971	0.466661
611	CL1	Gtse1	0.0296041	0.0140351	0.0151674	0.638709	0.470064	0.527472	0.394236	0.4011	0.509614
612	CL1	Cdca2	0.0253078	0.00813215	0.0141811	0.662242	0.473798	0.551346	0.379301	0.401012	0.48468
613	CL1	Aurkb	0.023412	0.00936925	0.00871061	0.680479	0.438048	0.512325	0.407059	0.415021	0.505576
614	CL1	Cd109	0.00552281	0.00887321	0.00719183	0.674616	0.488779	0.494846	0.369855	0.429228	0.521089
615	CL1	Ube2c	0.0342174	0.0152439	0.0136697	0.730817	0.434499	0.485803	0.444811	0.377405	0.463534
616	CL1	Rtkn2	0.0340434	0.00857972	0.00434622	0.695372	0.449821	0.501128	0.447026	0.393836	0.465847
617	CL1	Top2a	0.0322189	0.00827959	0.0106711	0.726363	0.490445	0.514067	0.391027	0.403945	0.422984
618	CL1	Nusap1	0.0392412	0.0138144	0.0173907	0.652826	0.510378	0.524923	0.386367	0.423163	0.431897
619	CL1	Prc1	0.038782	0.0227927	0.0227369	0.658764	0.490778	0.534731	0.379114	0.419487	0.432815
620	CL1	Kif18a	0.0446223	0.0325271	0.0333579	0.636153	0.512299	0.504701	0.3678	0.429976	0.438563
621	CL1	Ccnb1	0.0234734	0.0115013	0.0104059	0.660738	0.501691	0.523755	0.388305	0.447089	0.433041
622	CL1	Cenpf	0.0302454	0.0130473	0.0147208	0.676201	0.488596	0.503228	0.400643	0.454595	0.418723
623	CL1	Cenpe	0.0432909	0.0152836	0.0152219	0.668029	0.482514	0.521996	0.41939	0.426583	0.407691
624	CL1	Dkk3	0.0571147	0.0433919	0.0570785	0.63263	0.525107	0.504919	0.38907	0.41418	0.376509
625	CL1	D8Ertd82e	0.0597468	0.0493351	0.0555243	0.603596	0.491062	0.506825	0.385054	0.440922	0.407935
626	CL1	Pard3b	0.0339417	0.0319033	0.0258579	0.604568	0.504747	0.539122	0.443517	0.428711	0.387632
627	CL1	Heph	0.0262011	0.0327413	0.0303282	0.615147	0.541456	0.523239	0.446984	0.393193	0.39071
628	CL1	Kcne1l	0.0594856	0.0401681	0.0482737	0.603819	0.586761	0.459359	0.364712	0.446138	0.391283
629	CL1	Prkg1	0.0304982	0.0186666	0.0302589	0.639494	0.571537	0.457366	0.43173	0.437719	0.38273
630	CL1	Dbf4	0.104293	0.0934077	0.0846693	0.569089	0.435593	0.495193	0.38915	0.40214	0.426465
631	CL1	AW047730	0.0727913	0.0556195	0.0571552	0.629366	0.446571	0.523579	0.406921	0.389778	0.41822
632	CL1	Ckap2	0.0611354	0.046413	0.0443254	0.599589	0.423744	0.466957	0.436372	0.46737	0.454094
633	CL1	H2afx	0.0848726	0.0800155	0.0805076	0.617035	0.39079	0.441208	0.423712	0.418143	0.463717
634	CL1	Ube2t	0.0774465	0.0533268	0.0528268	0.618506	0.456032	0.478062	0.368957	0.464013	0.43083
635	CL1	Smtn	0.0615889	0.051487	0.0591185	0.629887	0.456195	0.504399	0.336962	0.441361	0.459002
636	CL1	Kpna2	0.0889756	0.0710309	0.0842814	0.666171	0.474435	0.449026	0.365817	0.408648	0.391615
637	CL1	Bmp7	0.082223	0.0812943	0.0631445	0.651089	0.468835	0.412456	0.385686	0.353684	0.501589
638	CL1	Kntc1	0.0267005	0.0101728	0.0127566	0.582711	0.404454	0.500118	0.473196	0.451612	0.538278
639	CL1	Cdca5	0.0217266	0.01086	0.0117362	0.585481	0.409513	0.503254	0.445307	0.452117	0.560006
640	CL1	Ncaph	0.0388164	0.025821	0.0228791	0.591071	0.42439	0.466184	0.461387	0.447675	0.521776
641	CL1	Nuf2	0.0394744	0.0209534	0.0200156	0.608407	0.413684	0.498581	0.440876	0.440024	0.517985
642	CL1	Tacc3	0.0331967	0.0175157	0.0187396	0.619719	0.403327	0.509799	0.464766	0.430416	0.502521
643	CL1	Melk	0.0202509	0.00903777	0.00996228	0.597135	0.415459	0.522156	0.475578	0.447212	0.503208
644	CL1	F630043A04Rik	0.0345759	0.0285472	0.0212618	0.602441	0.415512	0.534668	0.414154	0.427386	0.521454
645	CL1	Foxm1	0.0336164	0.0139617	0.0126774	0.635076	0.421802	0.514937	0.410239	0.429247	0.528444
646	CL1	Gsg2	0.0378182	0.0246565	0.0328314	0.621984	0.440256	0.514338	0.41181	0.40675	0.509556
647	CL1	Cit	0.0391905	0.0153828	0.0221887	0.685317	0.387775	0.481637	0.424632	0.423355	0.520522
648	CL1	Frzb	0.0251281	0.0161488	0.00436291	0.663388	0.406394	0.468948	0.448744	0.447745	0.519142
649	CL1	5730590G19Rik	0.0352789	0.0173558	0.0163818	0.631006	0.418892	0.478044	0.451164	0.400663	0.551214
650	CL1	Cenpa	0.0286714	0.0184919	0.0120439	0.589475	0.404698	0.486431	0.48174	0.496739	0.48171
651	CL1	Spc25	0.0315296	0.011674	0.0128412	0.593579	0.425987	0.499839	0.469644	0.47334	0.481566
652	CL1	Cdca8	0.0327483	0.0161044	0.0185957	0.58088	0.424892	0.47916	0.448332	0.492518	0.506769
653	CL1	Ect2	0.0286544	0.0115351	0.0131893	0.621185	0.427658	0.468199	0.433901	0.49669	0.498987
654	CL1	Asf1b	0.0258996	0.0120613	0.011731	0.624523	0.418872	0.43463	0.469634	0.488815	0.513833
655	CL1	Cdca3	0.0268875	0.0142675	0.0132771	0.632274	0.394511	0.464013	0.495582	0.472034	0.487153
656	CL1	Cdc20	0.0298103	0.0180874	0.0189982	0.655043	0.400683	0.462634	0.435691	0.489627	0.489427
657	CL1	Ccna2	0.0241666	0.0160171	0.0132139	0.623302	0.440511	0.472865	0.452016	0.47898	0.478927
658	CL1	Dlgap5	0.0248272	0.0103194	0.00611216	0.637706	0.431493	0.491153	0.455154	0.457978	0.485258
659	CL1	Mki67	0.0257527	0.00831388	0.00872271	0.64184	0.445247	0.468612	0.492076	0.451939	0.457496
660	CL1	Tpx2	0.0318389	0.0143966	0.0133237	0.644184	0.441354	0.481039	0.468252	0.456445	0.449167
661	CL1	Pbk	0.0227087	0.00583758	0.0102514	0.581919	0.477446	0.476451	0.467852	0.500198	0.457337
662	CL1	Cks2	0.0228211	0.0135798	0.0183442	0.576172	0.483757	0.486659	0.43442	0.531128	0.433118
663	CL1	Gas2l3	0.0378026	0.0226597	0.0234843	0.586255	0.486422	0.471818	0.390869	0.502264	0.478425
664	CL1	Flnc	0.0177689	0.0167017	0.0210924	0.554051	0.461037	0.491415	0.426465	0.514173	0.497296
665	CL1	Cdkn2c	0.00719426	0.0115586	0.00624559	0.552783	0.451403	0.526367	0.413895	0.527311	0.503243
666	CL1	Dct	0.0105956	0.00504398	0.0117536	0.646552	0.392969	0.432554	0.420488	0.552893	0.527151
667	CL1	Cenpl	0.0581394	0.0780736	0.0542396	0.604352	0.476379	0.562199	0.324105	0.381617	0.460895
668	CL1	Kif20b	0.0612903	0.0681369	0.0597648	0.587452	0.476308	0.559651	0.358689	0.387362	0.441346
669	CL1	Kifc5b	0.082451	0.0567063	0.0587698	0.634381	0.471784	0.580704	0.318491	0.336441	0.460271
670	CL1	Plekhh2	0.0936726	0.0573329	0.0441454	0.609019	0.411203	0.570419	0.340978	0.355129	0.518101
671	CL1	Psrc1	0.0725734	0.0541777	0.0455026	0.587094	0.412977	0.55539	0.365997	0.390822	0.515467
672	CL1	E130306D19Rik	0.0321951	0.0104497	0.0135514	0.567985	0.483872	0.602076	0.290024	0.447543	0.552304
673	CL1	2700099C18Rik	0.0387438	0.0200337	0.0278358	0.546169	0.418934	0.662985	0.372426	0.39127	0.521602
674	CL1	Ccdc163	0.0953995	0.103357	0.0828197	0.475285	0.42661	0.649968	0.321199	0.382462	0.4629
675	CL1	Rtkn	0.0940714	0.0877585	0.0698119	0.461848	0.434883	0.604933	0.419658	0.366708	0.460329
676	CL1	Polq	0.087144	0.0721262	0.0793562	0.491654	0.419143	0.550547	0.377912	0.408352	0.513765
677	CL1	Naaladl1	0.104657	0.112097	0.0999417	0.501045	0.361088	0.550429	0.348725	0.378916	0.543101
678	CL1	Pipox	0.0984824	0.101847	0.0781258	0.453288	0.526339	0.590552	0.384583	0.342787	0.423997
679	CL1	Crybg3	0.0842178	0.0925794	0.0711885	0.475939	0.519729	0.545207	0.424745	0.384402	0.401993
680	CL1	Nfya_s	0.12976	0.0919021	0.0668611	0.512939	0.576754	0.51141	0.360609	0.364868	0.384897
681	CL1	Rhbdl3	0.0743184	0.0795054	0.0644399	0.525222	0.587716	0.572363	0.355644	0.383251	0.357541
682	CL1	3110006O06Rik	0.0631332	0.131685	0.0807699	0.448434	0.516495	0.644775	0.303934	0.399964	0.41081
683	CL1	Fam72a	0.0922309	0.0987883	0.0610049	0.545132	0.509053	0.605416	0.277384	0.428754	0.382238
684	CL1	Kdr	0.0668513	0.124365	0.0763632	0.530301	0.46788	0.552168	0.22605	0.263449	0.692572
685	CL1	Sytl5	0.0393939	0.0337558	0.0182396	0.452742	0.698467	0.509615	0.454706	0.41071	0.382371
686	CL1	Cacng5	0.0733554	0.0669307	0.0636824	0.374689	0.78359	0.521435	0.325429	0.49698	0.293909
687	CL1	Gm20269	0.049529	0.122565	0.105271	0.243391	0.477753	0.667046	0.197755	0.537959	0.598732
688	CL1	Pttg1	0.071716	0.0797693	0.158043	0.277151	0.644365	0.266157	0.333397	0.810435	0.358968
689	CL2	Prdm16	0.0308868	0.0225321	0.0247848	0.344227	0.257265	0.265196	0.670938	0.680667	0.703504
690	CL2	Gm19554	0.03021	0.0179766	0.0221467	0.314789	0.269626	0.261963	0.71787	0.656647	0.708772
691	CL2	Crtap	0.0334683	0.0551505	0.02682	0.344908	0.289145	0.251149	0.681227	0.6271	0.691031
692	CL2	Gins2	0.0396121	0.035901	0.0264529	0.368202	0.261003	0.25525	0.733285	0.644989	0.635306
693	CL2	Sfrp2	0.0323049	0.0253478	0.0348933	0.327853	0.280808	0.25253	0.738318	0.678234	0.629712
694	CL2	Ppap2b	0.0435284	0.0399954	0.0312126	0.350601	0.265719	0.283157	0.66951	0.659286	0.656991
695	CL2	Litaf	0.0540108	0.0332403	0.043521	0.36597	0.272939	0.28319	0.689189	0.641444	0.616495
696	CL2	Selenbp1	0.0630116	0.0281215	0.0273513	0.367258	0.226462	0.278395	0.703298	0.686802	0.619299
697	CL2	Trip6	0.060494	0.0594511	0.0538705	0.381203	0.214613	0.275098	0.672992	0.627147	0.655131
698	CL2	Nacc2	0.0435913	0.0470796	0.0428889	0.386113	0.269597	0.24806	0.63369	0.681018	0.647963
699	CL2	C1qtnf6	0.0612696	0.0504814	0.102289	0.371421	0.266783	0.204899	0.646648	0.652182	0.644028
700	CL2	Lgals1	0.059128	0.0281475	0.0684416	0.381836	0.256777	0.20899	0.708242	0.607113	0.681325
701	CL2	St5	0.0618202	0.0812645	0.0756236	0.315564	0.226389	0.246315	0.659913	0.654286	0.678825
702	CL2	Sox1	0.0868057	0.0620387	0.0616456	0.348121	0.232632	0.24136	0.652333	0.654769	0.660295
703	CL2	2900026A02Rik	0.0629441	0.0744801	0.0847352	0.332022	0.203292	0.226386	0.668507	0.633463	0.71417
704	CL2	Ptgr1	0.0433663	0.0638681	0.0517658	0.336416	0.233786	0.201179	0.643405	0.729566	0.696647
705	CL2	Kbtbd11	0.0526311	0.0627269	0.0718784	0.325997	0.234856	0.236481	0.623687	0.717987	0.673756
706	CL2	Rbm43	0.0572635	0.0569538	0.0248563	0.338457	0.187429	0.225531	0.681455	0.709439	0.718616
707	CL2	Sfrp1	0.079429	0.0667971	0.0695063	0.322395	0.234802	0.219725	0.701287	0.686425	0.619634
708	CL2	Fgfr2	0.0535038	0.0620011	0.0988032	0.306921	0.213323	0.221798	0.711691	0.66492	0.667039
709	CL2	Bmper	0.0311739	0.0246798	0.028632	0.302194	0.25168	0.28217	0.628736	0.722388	0.728347
710	CL2	Daam2	0.0366152	0.0292957	0.0302551	0.328968	0.218795	0.265696	0.652347	0.6924	0.745628
711	CL2	Ppp1r3c	0.0320427	0.0240246	0.0472897	0.277771	0.204411	0.261622	0.662947	0.7471	0.742793
712	CL2	Rras	0.0106077	0.0113619	0.0122785	0.334383	0.298636	0.284948	0.596796	0.760744	0.690245
713	CL2	Gli1	0.0152977	0.00468151	0.00379441	0.305696	0.300424	0.315151	0.609204	0.718737	0.727015
714	CL2	Lpar1	0.00564155	0.00469984	0.002993	0.264595	0.270342	0.28149	0.684625	0.757792	0.727822
715	CL2	Tns3	0.0133636	0.0160088	0.0146544	0.366868	0.265895	0.274082	0.67245	0.732791	0.643886
716	CL2	Gli3	0.0159771	0.0150852	0.012347	0.365405	0.281009	0.29109	0.652016	0.709184	0.657887
717	CL2	Samd4	0.0163465	0.0147232	0.0177387	0.365604	0.25469	0.276936	0.642823	0.739091	0.672047
718	CL2	Sparc	0.00224766	0.0072224	0.00429281	0.376847	0.320699	0.25597	0.630481	0.745185	0.657056
719	CL2	Notch2	0.0180821	0.0188442	0.0186373	0.376881	0.23909	0.265431	0.640417	0.716425	0.706192
720	CL2	S1pr1	0.00206959	0.00184727	0.00299447	0.358475	0.258472	0.262975	0.668571	0.737866	0.70673
721	CL2	Mt1	0.0127688	0.00598353	0.0124707	0.337257	0.23519	0.193784	0.758647	0.766219	0.677679
722	CL2	Plce1	0.00238025	0.00239951	0.00316035	0.361919	0.219274	0.222847	0.72314	0.757082	0.707796
723	CL2	Nog	0.0192329	0.0278104	0.0250451	0.385552	0.206504	0.183544	0.706827	0.739177	0.706309
724	CL2	Phactr2	0.0206004	0.0231546	0.0145721	0.331204	0.23925	0.252147	0.722259	0.707958	0.688854
725	CL2	5930403L14Rik	0.00757499	0.0073022	0.00701453	0.337781	0.228004	0.240431	0.758316	0.710773	0.702804
726	CL2	Fhl3	0.0300607	0.0402474	0.0413199	0.31093	0.218326	0.22047	0.771969	0.714657	0.65202
727	CL2	Eif4ebp1	0.0510945	0.0378881	0.0307087	0.414275	0.194227	0.233384	0.710451	0.70778	0.620191
728	CL2	Phgdh	0.017094	0.0137725	0.0161532	0.406969	0.239354	0.230823	0.76202	0.69466	0.619154
729	CL2	Pon2	0.0074049	0.00475882	0.00257138	0.370559	0.296736	0.265393	0.738601	0.694813	0.619164
730	CL2	Metrn	0.0116276	0.00622716	0.00672957	0.360807	0.272502	0.244534	0.751251	0.718174	0.628147
731	CL2	Mt2	0.00470895	0.00504374	0.00613201	0.330509	0.27184	0.252155	0.742229	0.735297	0.652085
732	CL2	Aldoc	0.00395652	0.00344323	0.00348847	0.372944	0.243678	0.215404	0.72932	0.806712	0.621054
733	CL2	Pdpn	0.00279296	0.00411336	0.00242467	0.329469	0.26318	0.218414	0.757286	0.800432	0.621888
734	CL2	Pea15a	0.0810137	0.0745651	0.0801948	0.258355	0.195458	0.177392	0.753422	0.745177	0.634422
735	CL2	Prkcb	0.0804085	0.0619625	0.078919	0.247529	0.184028	0.154419	0.788998	0.748982	0.654753
736	CL2	F3	0.0900063	0.069811	0.129331	0.210959	0.175684	0.16455	0.736762	0.741292	0.681604
737	CL2	E530001K10Rik	0.0794402	0.066855	0.0558287	0.303706	0.175043	0.172482	0.720866	0.724246	0.701535
738	CL2	Acss1	0.0586294	0.0627978	0.0503943	0.256753	0.193327	0.175425	0.746728	0.762188	0.693758
739	CL2	C130026L21Rik	0.134614	0.112841	0.127026	0.242152	0.16302	0.148946	0.726548	0.654575	0.690279
740	CL2	Fam181b	0.109067	0.0940915	0.0976841	0.246967	0.185794	0.216125	0.727638	0.633803	0.68883
741	CL2	Fam184b	0.0546658	0.0645271	0.0707017	0.252768	0.15537	0.222398	0.743475	0.675669	0.760426
742	CL2	Arhgef6	0.0660726	0.12224	0.0730037	0.248515	0.14032	0.197444	0.686774	0.723013	0.742619
743	CL2	Shc3	0.10026	0.0937208	0.0891495	0.284922	0.185626	0.163656	0.73379	0.736019	0.612857
744	CL2	Ptn	0.10012	0.0644903	0.0981962	0.26844	0.20427	0.173981	0.775266	0.709776	0.605459
745	CL2	Asrgl1	0.0967469	0.0993077	0.103937	0.252556	0.205364	0.188075	0.710231	0.759167	0.584615
746	CL2	Peg10	0.14395	0.143864	0.134358	0.264428	0.218745	0.176411	0.67561	0.676397	0.566236
747	CL2	Slc22a23	0.107369	0.108137	0.120655	0.283578	0.236006	0.214723	0.669927	0.675064	0.584541
748	CL2	Gng12	0.0843909	0.124473	0.10449	0.267114	0.247363	0.19804	0.766795	0.689708	0.517627
749	CL2	Kank2	0.0128521	0.0169426	0.0060078	0.397342	0.255822	0.290377	0.667448	0.662465	0.690743
750	CL2	Ptgfrn	0.017627	0.0174185	0.0166848	0.388003	0.258462	0.282233	0.650564	0.678454	0.690554
751	CL2	Gas1	0.00456034	0.00420616	0.00483877	0.405557	0.239814	0.302494	0.664319	0.660585	0.713625
752	CL2	Ung	0.0197163	0.018604	0.0199692	0.341277	0.265303	0.313098	0.674755	0.636692	0.710585
753	CL2	Tns1	0.0129306	0.0136152	0.0171237	0.356874	0.294588	0.29049	0.653664	0.656399	0.704316
754	CL2	Sdc4	0.00355843	0.0152457	0.00926759	0.375073	0.26537	0.339589	0.693596	0.644177	0.654123
755	CL2	AW011738	0.0256817	0.0154043	0.0205116	0.38454	0.271361	0.266872	0.678997	0.675705	0.660927
756	CL2	Nr2e1	0.00968032	0.00784178	0.00699142	0.399148	0.266925	0.257823	0.708999	0.678946	0.663647
757	CL2	Chst3	0.00594106	0.00212115	0.00378228	0.383531	0.265833	0.288945	0.687906	0.687345	0.674595
758	CL2	Gm3134	0.0130493	0.00465903	0.0151048	0.424205	0.214954	0.272127	0.710482	0.655507	0.689913
759	CL2	Msrb3	0.0210336	0.0189718	0.0230653	0.389316	0.203906	0.267638	0.703993	0.652626	0.719449
760	CL2	Sorbs3	0.0104949	0.00715341	0.00993928	0.365603	0.246885	0.299454	0.751138	0.608576	0.700756
761	CL2	Usp44	0.0137368	0.00490449	0.0159006	0.356341	0.279762	0.30103	0.732955	0.598904	0.696465
762	CL2	Ldlrap1	0.0128379	0.0068753	0	0.347776	0.265299	0.347125	0.712949	0.602298	0.704839
763	CL2	Bicc1	0.00351543	0.00753075	0.00915562	0.374005	0.277957	0.223657	0.712012	0.68304	0.709127
764	CL2	Jub	0.00446038	0.00338406	0.00580832	0.373295	0.224928	0.249881	0.739679	0.683096	0.715468
765	CL2	Alpl	0.00191738	0.0020537	0.00166454	0.41742	0.265304	0.191112	0.722402	0.654219	0.743907
766	CL2	Acsf2	0.00194168	0.00415946	0.00505693	0.411236	0.233775	0.233683	0.814019	0.625706	0.670423
767	CL2	Vill	0.0218223	0.0467477	0.0236809	0.290208	0.200975	0.283459	0.760408	0.573955	0.798743
768	CL2	Per3	0.052705	0.0683369	0.0830816	0.267793	0.226806	0.250017	0.718904	0.596812	0.735545
769	CL2	Herc6	0.00362315	0.00388075	0.0157269	0.360481	0.29624	0.388026	0.721993	0.573478	0.636551
770	CL2	Pbxip1	0.0110275	0.010422	0.00901026	0.364872	0.319393	0.368678	0.696469	0.578539	0.641588
771	CL2	Ctsc	0.00557168	0.0119356	0.0193479	0.323827	0.285349	0.389927	0.770523	0.522799	0.67072
772	CL2	4930556M19Rik	0.0434042	0.0199244	0.0430638	0.26265	0.222849	0.387918	0.681948	0.652335	0.685909
773	CL2	Rbm20	0.0126701	0.0166552	0.0154991	0.337557	0.246308	0.313276	0.631511	0.65829	0.768234
774	CL2	Phf19	0.0187467	0.00772292	0.00625951	0.342353	0.255249	0.318053	0.621832	0.669719	0.760065
775	CL2	9430076C15Rik	0.00388848	0.00416494	0.00506359	0.340913	0.255046	0.32367	0.607613	0.6468	0.812841
776	CL2	Fzd8	0.0285318	0.0323651	0.0309131	0.271436	0.260394	0.302897	0.621377	0.684787	0.767299
777	CL2	Loxl3	0.0200796	0.0258086	0.0209181	0.270987	0.205672	0.330019	0.616594	0.673707	0.836214
778	CL2	Lrp4	0.0131053	0.0118832	0.0130025	0.306625	0.215128	0.255942	0.651765	0.729361	0.803189
779	CL2	Agtrap	0.00804727	0.00430971	0.00465742	0.319733	0.243425	0.281589	0.664515	0.683902	0.789822
780	CL2	Cyr61	0.00345526	0.0024056	0.00509938	0.364539	0.216852	0.280099	0.594474	0.728167	0.804909
781	CL2	Sox21	0.0101621	0.00335944	0.00446549	0.361738	0.242017	0.274841	0.697411	0.646384	0.759622
782	CL2	Syde1	0.0122493	0.00820013	0.00664629	0.331078	0.218743	0.272762	0.708608	0.650875	0.790839
783	CL2	Notch3	0.00528436	0.00541397	0.0061832	0.381514	0.214347	0.279273	0.662488	0.660175	0.785322
784	CL2	Tcf7l1	0.0119944	0.0105633	0.012264	0.35998	0.214102	0.270195	0.669011	0.67401	0.77788
785	CL2	4833432E10Rik	0.0127961	0.0127922	0.0103682	0.357991	0.182424	0.244233	0.705988	0.696962	0.776446
786	CL2	Bag3	0.00656856	0.00351778	0.0114048	0.336471	0.185907	0.271636	0.697381	0.691046	0.796067
787	CL2	Erbb2	0.00974051	0.0108504	0.00608838	0.359246	0.220546	0.234249	0.686461	0.711602	0.761216
788	CL2	Fam114a1	0.0793666	0.0715869	0.068901	0.283928	0.255217	0.26133	0.614064	0.66909	0.696517
789	CL2	Arpc1b	0.0776963	0.0832204	0.0590196	0.264692	0.244334	0.250591	0.616911	0.687307	0.716228
790	CL2	Slc16a6	0.0780529	0.0989579	0.0774406	0.285587	0.260484	0.261805	0.584546	0.67939	0.673736
791	CL2	Trim25	0.0767075	0.104071	0.053274	0.282104	0.238927	0.28197	0.612541	0.605857	0.744548
792	CL2	Ddx58	0.0965463	0.120646	0.0745025	0.264184	0.18795	0.227497	0.578221	0.72188	0.728572
793	CL2	Gm715	0.0411271	0.0857839	0.0638913	0.364624	0.225605	0.273134	0.563337	0.63599	0.746507
794	CL2	Mcc	0.0339811	0.0440596	0.043474	0.357646	0.228185	0.263604	0.560882	0.70008	0.768088
795	CL2	Fam46a	0.0252604	0.00300626	0.0146196	0.367725	0.252181	0.330349	0.534849	0.704948	0.767061
796	CL2	Pabpc4l	0.00869884	0.013976	0.0188794	0.334195	0.26574	0.332061	0.50677	0.78737	0.73231
797	CL2	Rhbdf1	0.0485403	0.0420883	0.0374574	0.319535	0.302523	0.331696	0.53192	0.693744	0.692496
798	CL2	Itpripl2	0.0354032	0.0379203	0.0175627	0.373663	0.299919	0.364676	0.490152	0.68548	0.695224
799	CL2	Gyg	0.0334116	0.0394892	0.0440088	0.356372	0.274322	0.302973	0.618503	0.721796	0.609124
800	CL2	Fam167a	0.0361386	0.0284133	0.0393834	0.377962	0.263908	0.275169	0.595303	0.732043	0.65168
801	CL2	Prkcdbp	0.0721946	0.061048	0.0758694	0.39302	0.238982	0.306209	0.546161	0.66985	0.636666
802	CL2	Axl	0.0169306	0.0106304	0.0114036	0.374394	0.280636	0.330573	0.599488	0.65653	0.719415
803	CL2	Etl4	0.00562469	0.00504385	0.00516689	0.386826	0.256214	0.31957	0.626442	0.671464	0.723649
804	CL2	Crb2	0.00892463	0.00739481	0.00730923	0.405406	0.247824	0.343358	0.590426	0.647011	0.742347
805	CL2	Kcnk5	0.00273826	0.000977649	0.00871634	0.410908	0.262434	0.293258	0.594361	0.667859	0.758749
806	CL2	Creb5	0.0179716	0.0192494	0.0204557	0.358793	0.264459	0.280764	0.625794	0.665059	0.747454
807	CL2	Id4	0.0317488	0.0219983	0.0235135	0.371681	0.222004	0.279021	0.633329	0.675693	0.741012
808	CL2	Ccdc102a	0.0152782	0.0226585	0.00612164	0.400571	0.294611	0.297838	0.61172	0.650512	0.70069
809	CL2	Sall1	0.0170835	0.00825479	0.0163919	0.393704	0.284196	0.297598	0.591435	0.669822	0.721515
810	CL2	Erf	0.037892	0.0300282	0.0335622	0.407821	0.242576	0.292249	0.616829	0.618299	0.720743
811	CL2	Ttyh1	0.0401844	0.0423982	0.0440522	0.391217	0.255077	0.318327	0.588683	0.624799	0.695262
812	CL2	Pawr	0.00987157	0.0140979	0.00285662	0.432733	0.257217	0.32449	0.596588	0.687681	0.674464
813	CL2	2810459M11Rik	0.00192837	0.00275397	0.00502227	0.429946	0.278377	0.306034	0.551559	0.712803	0.711576
814	CL2	Plekha7	0.0272207	0.0244097	0.0258295	0.463021	0.264199	0.329247	0.588686	0.59849	0.678897
815	CL2	Zfp36l1	0.00268279	0.00185934	0.00280853	0.449738	0.291242	0.325469	0.593117	0.63628	0.696803
816	CL2	Bhlhe40	0.0227519	0.0190387	0.0216035	0.48117	0.26703	0.303073	0.537307	0.648271	0.699755
817	CL2	Sox13	0.0211805	0.0151242	0.0112906	0.460851	0.218684	0.331367	0.557173	0.612102	0.772227
818	CL2	Hes1	0.00406257	0.00368196	0.00406946	0.438987	0.254391	0.318445	0.564546	0.640364	0.771453
819	CL2	Smpdl3b	0	0.0122378	0	0.393929	0.246378	0.278648	0.640735	0.633498	0.794575
820	CL2	Sox3	0.00416946	0.0053963	0.00377048	0.436399	0.242569	0.2964	0.625603	0.606106	0.779588
821	CL2	Mcam	0.0106068	0.00739778	0.0107071	0.40312	0.192819	0.259727	0.627724	0.64503	0.842869
822	CL2	Gm10091	0.0123989	0.00664025	0	0.375582	0.231163	0.348405	0.583938	0.584644	0.857229
823	CL2	Rassf10	0.0111551	0.0119482	0.0145262	0.2912	0.240546	0.218825	0.625568	0.692511	0.89372
824	CL2	Itga1	0.0171537	0.0183733	0.00744589	0.308387	0.231188	0.241006	0.593059	0.662522	0.920865
825	CL2	Hhipl1	0.00683738	0.00244117	0.00395718	0.33677	0.229352	0.234419	0.645264	0.643722	0.897237
826	CL2	Amz1	0.0380712	0.020389	0.0358053	0.315654	0.222344	0.222031	0.625302	0.676569	0.843834
827	CL2	Pdgfrb	0.0139	0.0215052	0.0160894	0.273853	0.23868	0.211258	0.667662	0.712875	0.844177
828	CL2	Apln	0.0141462	0.00505066	0.0327489	0.29264	0.122866	0.170001	0.677779	0.737422	0.947346
829	CL2	Spry4	0.0306657	0.0394151	0.0798659	0.199375	0.209403	0.23412	0.567672	0.761496	0.877988
830	CL2	Cspg4	0.0438662	0.0417645	0.0423132	0.230464	0.240861	0.273916	0.51482	0.716033	0.895962
831	CL2	Ctgf	0.00439559	0.00941622	0.00763194	0.300938	0.310029	0.219063	0.49061	0.837389	0.820528
832	CL2	Ddah1	0.0187749	0.0177694	0.0199524	0.250717	0.181707	0.169047	0.818829	0.832055	0.691148
833	CL2	Vit	0.00891295	0.00750094	0.0127119	0.229535	0.188766	0.167417	0.832592	0.833299	0.719265
834	CL2	Sall3	0.0166866	0.00633475	0.0117357	0.25593	0.207813	0.16574	0.792828	0.817401	0.725532
835	CL2	Lipg	0.0153412	0.0198149	0.0184105	0.228464	0.186894	0.146883	0.804802	0.873271	0.706119
836	CL2	Itgb5	0.0296434	0.0185214	0.0278791	0.21171	0.190881	0.154544	0.809672	0.863947	0.693202
837	CL2	Anxa2	0.0236453	0.0393967	0.036493	0.232927	0.191207	0.144863	0.786739	0.826712	0.718017
838	CL2	Ptx3	0.0109066	0.00962049	0.0100254	0.184543	0.183885	0.182998	0.83484	0.842177	0.741005
839	CL2	Ddit4l	0.00219568	0.00235179	0	0.22062	0.179526	0.193242	0.784222	0.905259	0.712584
840	CL2	Stard8	0	0	0	0.235445	0.138955	0.163988	0.765478	0.912791	0.783341
841	CL2	Ednrb	0.00308103	0.00165004	0.00267476	0.241479	0.159523	0.135376	0.82449	0.861272	0.770454
842	CL2	Gm5532	0.0233552	0.0250157	0.00506888	0.207062	0.146892	0.123825	0.832896	0.819029	0.816856
843	CL2	Sox8	0.0215233	0.00151171	0.00336945	0.294399	0.176583	0.149655	0.765741	0.828693	0.758524
844	CL2	Apobec1	0.00242228	0.0025945	0.00420573	0.27918	0.195877	0.197773	0.725358	0.824199	0.76839
845	CL2	1110032F04Rik	0.00997947	0.0124705	0.018771	0.32605	0.170364	0.162255	0.706345	0.840228	0.753538
846	CL2	Mfge8	0.00402533	0.00344922	0.00361102	0.298851	0.240754	0.20559	0.692993	0.86185	0.688875
847	CL2	Ccdc80	0.00394985	0.00264417	0.00300038	0.285011	0.216484	0.178524	0.689245	0.894262	0.726879
848	CL2	Slc38a3	0.00425644	0.00911812	0.00316729	0.307284	0.199415	0.210193	0.672063	0.78091	0.813593
849	CL2	Atp1a2	0.00318321	0.00340953	0.0020726	0.313888	0.218798	0.239481	0.679214	0.777187	0.762767
850	CL2	Myl9	0.0122243	0.0174579	0.0176873	0.289008	0.237976	0.198753	0.696624	0.787857	0.742412
851	CL2	Gramd1c	0.0180445	0.0515398	0.0626602	0.183679	0.232385	0.191336	0.661516	0.786712	0.812128
852	CL2	Cybrd1	0.0466146	0.0748932	0.0168616	0.179851	0.223376	0.205951	0.668334	0.787895	0.796223
853	CL2	Col22a1	0.0126138	0.00270212	0.0102204	0.19384	0.158668	0.242536	0.869907	0.694202	0.815311
854	CL2	Hmga2	0.00482277	0.00516566	0.00239247	0.238221	0.161568	0.216974	0.886021	0.705891	0.778944
855	CL2	Stat4	0.0338263	0	0.0117463	0.326554	0.164121	0.186514	0.876653	0.641208	0.759377
856	CL2	Gm17501	0.013537	0.00724971	0	0.320042	0.152036	0.251196	0.795996	0.667173	0.79277
857	CL2	Epha2	0.00696189	0	0.0120877	0.39091	0.100084	0.169788	0.773255	0.725828	0.821086
858	CL2	Zcchc24	0.00382606	0.000819617	0.00265723	0.29549	0.233763	0.225569	0.793258	0.763702	0.680914
859	CL2	Mlc1	0.00448014	0.000369129	0.00209428	0.283132	0.213655	0.220718	0.788818	0.766611	0.720122
860	CL2	Ahnak	0.00919421	0.0098479	0.00798183	0.330081	0.17807	0.175485	0.814289	0.792025	0.683026
861	CL2	Fgfbp3	0.0373321	0.0374872	0.0313965	0.242487	0.174003	0.20906	0.828276	0.729223	0.710734
862	CL2	Slc1a3	0.0268305	0.0281783	0.0300988	0.271684	0.196927	0.180861	0.841865	0.747455	0.676101
863	CL2	Megf10	0.0162364	0.0112294	0.0117596	0.283143	0.204236	0.216336	0.749433	0.773656	0.73397
864	CL2	Prokr1	0.0178793	0.0117374	0.010014	0.30112	0.210393	0.217106	0.764949	0.753273	0.713529
865	CL2	Eepd1	0.0353529	0.0378665	0.026731	0.278606	0.225425	0.228549	0.717773	0.744726	0.70497
866	CL2	Casq1	0.0266141	0.0171038	0.0173285	0.247752	0.186519	0.204599	0.77668	0.76683	0.756575
867	CL2	Igfbp5	0.0137344	0.0114535	0.0187367	0.287118	0.176202	0.205553	0.803762	0.760496	0.722944
868	CL2	Etv5	0.0305659	0.0323628	0.0369055	0.266837	0.220969	0.208249	0.785039	0.783527	0.635545
869	CL2	Nwd1	0.0250743	0.0316913	0.0256861	0.240581	0.225291	0.191964	0.799457	0.802315	0.65794
870	CL2	Fabp7	0.0213095	0.0206096	0.0222073	0.259385	0.216792	0.176381	0.802558	0.837069	0.643689
871	CL2	Klf15	0.0490767	0.0453155	0.0470127	0.251727	0.190066	0.168678	0.727898	0.838867	0.681359
872	CL2	Pls1	0.0446709	0.069378	0.0620486	0.270629	0.142485	0.153943	0.807473	0.804437	0.644935
873	CL2	Pmp22	0.0107376	0.011501	0.0116521	0.230059	0.212249	0.210635	0.847695	0.880311	0.58516
874	CL2	Gulp1	0.00739208	0.00263921	0.00641733	0.271855	0.263456	0.287403	0.80762	0.780019	0.573198
875	CL2	Spata13	0.0284667	0.0190871	0.0214014	0.44531	0.332964	0.355518	0.589953	0.59913	0.608169
876	CL2	Pax6	0.0334929	0.0202925	0.0238877	0.419194	0.336599	0.345101	0.609264	0.598066	0.614102
877	CL2	Sdc2	0.0407867	0.0327649	0.0324577	0.420199	0.346616	0.344186	0.594029	0.605632	0.583328
878	CL2	Gpr98	0.00901669	0.00936946	0.011099	0.407124	0.367346	0.361746	0.604347	0.636227	0.593725
879	CL2	Vcam1	0.0101966	0.00509671	0.00619641	0.475775	0.329817	0.346706	0.604757	0.62431	0.597145
880	CL2	Notch1	0.0151079	0.00544697	0.0071189	0.476117	0.354362	0.34055	0.593238	0.616266	0.591793
881	CL2	Itgav	0.0499296	0.0460746	0.0426788	0.429044	0.327489	0.293632	0.62901	0.619202	0.56294
882	CL2	Cdca7	0.0561629	0.0340624	0.0400188	0.428089	0.313521	0.305653	0.623959	0.595771	0.602762
883	CL2	Ndrg2	0.0335816	0.0310859	0.0351385	0.41822	0.28934	0.292415	0.639086	0.655328	0.605805
884	CL2	Tcf7l2	0.0227593	0.0184933	0.0265714	0.388096	0.314494	0.302912	0.629832	0.664243	0.632599
885	CL2	Mcm3	0.0140223	0.00425243	0.00542662	0.427708	0.299718	0.327558	0.673313	0.604144	0.643857
886	CL2	Spata6	0.0209217	0.0336138	0.0151357	0.449978	0.29137	0.314281	0.641694	0.614713	0.618294
887	CL2	Gm20279	0.0217857	0.013334	0.0108074	0.422317	0.311791	0.344034	0.62696	0.587002	0.661969
888	CL2	Uhrf1	0.0250817	0.0139083	0.0169092	0.445612	0.320659	0.341395	0.594983	0.598517	0.642935
889	CL2	Prr5l	0.0064134	0.00915918	0.00927951	0.410654	0.320774	0.346826	0.570333	0.624067	0.702493
890	CL2	Sft2d2	0.00608885	0.00652176	0.0105719	0.401324	0.321285	0.358035	0.588888	0.649497	0.657788
891	CL2	Syngr2	0.00686422	0.00919032	0.0134079	0.371902	0.388551	0.369386	0.60731	0.606672	0.626716
892	CL2	Prrx1	0.0121937	0.00783642	0.0119973	0.402799	0.36447	0.358585	0.588658	0.61407	0.63939
893	CL2	A630055G03Rik	0.00506111	0.00542095	0.00292916	0.362289	0.380465	0.352407	0.598878	0.618799	0.673751
894	CL2	Rhoc	0.0194827	0.0208678	0.014243	0.350508	0.354708	0.335974	0.654316	0.615194	0.634706
895	CL2	Mavs	0.00571651	0.00408196	0.00744407	0.389495	0.323584	0.339447	0.610032	0.686289	0.633909
896	CL2	Wdsub1	0.00947005	0.018258	0.00986555	0.397408	0.297808	0.3374	0.587791	0.69651	0.64549
897	CL2	Cyba	0.00543601	0.011645	0.00943839	0.406976	0.307707	0.357376	0.609696	0.690397	0.60133
898	CL2	Tanc1	0.0168366	0.0128239	0.013642	0.409294	0.308604	0.327501	0.630272	0.646816	0.63421
899	CL2	Yap1	0.0127896	0.0209088	0.024193	0.41921	0.311114	0.336612	0.59768	0.65037	0.627123
900	CL2	Mob3b	0.0492545	0.0271776	0.0414639	0.386689	0.313808	0.335522	0.586726	0.653564	0.605795
901	CL2	Ston2	0.0425843	0.0439054	0.0319392	0.420348	0.307266	0.326834	0.589257	0.647974	0.589893
902	CL2	Rfx2	0.0348791	0.0186794	0.0294829	0.423157	0.329881	0.326046	0.551716	0.672472	0.613686
903	CL2	Mdfic	0.0126574	0.00225955	0.00183139	0.426012	0.305165	0.28856	0.631716	0.715798	0.616001
904	CL2	Wwtr1	0.00396223	0.00466833	0.00464366	0.457252	0.327524	0.30166	0.620863	0.705447	0.57398
905	CL2	Hopx	0.00946246	0.00633451	0.0133489	0.460241	0.337954	0.323584	0.562848	0.711871	0.574357
906	CL2	Psat1	0.032436	0.0304726	0.0304658	0.431163	0.263065	0.273161	0.686658	0.65404	0.598539
907	CL2	Cpt1a	0.038536	0.0312898	0.0334545	0.427983	0.268339	0.270876	0.662942	0.66421	0.602369
908	CL2	Nes	0.0257378	0.0207233	0.0229025	0.44389	0.22888	0.274113	0.718344	0.633636	0.631773
909	CL2	Sox9	0.0179681	0.0121461	0.0142815	0.440378	0.264909	0.282233	0.643844	0.637603	0.686638
910	CL2	Lfng	0.00368794	0.00162653	0.00169498	0.469931	0.251054	0.284779	0.669705	0.647884	0.669638
911	CL2	Nrk	0.00390562	0.0167332	0.00339061	0.504006	0.312317	0.277471	0.68897	0.595977	0.597229
912	CL2	Rcn1	0.0124722	0.00717427	0.00721839	0.365174	0.347393	0.316911	0.681829	0.664608	0.59722
913	CL2	Vwa5a	0.00807308	0.00432353	0.00700853	0.34793	0.360868	0.291052	0.709868	0.684819	0.586058
914	CL2	Igsf11	0.014344	0.00967353	0.0110689	0.379942	0.334611	0.283353	0.656596	0.696374	0.614036
915	CL2	Tagln2	0.00384761	0.0137372	0.0111342	0.43335	0.306526	0.231192	0.63265	0.7646	0.602964
916	CL2	Kcnj10	0.00882963	0.00340466	0.00521242	0.458208	0.327173	0.255037	0.633805	0.758201	0.550129
917	CL2	Parva	0.0564993	0.0487417	0.0541538	0.411507	0.345933	0.327199	0.629708	0.597043	0.529215
918	CL2	Suclg2	0.0568193	0.05099	0.0533264	0.438699	0.336667	0.302873	0.660522	0.614215	0.485889
919	CL2	Uaca	0.0354873	0.0291797	0.0326749	0.471404	0.350093	0.295713	0.605794	0.645513	0.534142
920	CL2	Lmcd1	0.0267322	0.0150699	0.0207644	0.415793	0.351433	0.311804	0.684834	0.633416	0.540154
921	CL2	Gpx8	0.00985884	0.00527989	0.0106985	0.458883	0.34436	0.359354	0.6656	0.616714	0.529253
922	CL2	Gm8203	0.0750505	0.0411427	0.0631019	0.483755	0.270792	0.253154	0.697549	0.602105	0.513351
923	CL2	Plagl1	0.0735125	0.0849258	0.0802294	0.353391	0.24986	0.2873	0.607345	0.630008	0.633428
924	CL2	Nlrx1	0.0811724	0.0967863	0.0797759	0.356056	0.23944	0.306936	0.608725	0.5908	0.640308
925	CL2	Sema5b	0.0909248	0.0699535	0.0685318	0.345954	0.274023	0.327836	0.587779	0.573289	0.661709
926	CL2	Trmt2b	0.0962139	0.0807725	0.0756256	0.348377	0.293222	0.30055	0.569152	0.587812	0.648276
927	CL2	Fkbp9	0.0606441	0.0538892	0.0701964	0.350915	0.25993	0.295325	0.597264	0.660359	0.651477
928	CL2	2310015A10Rik	0.0690633	0.0739736	0.0791424	0.315675	0.266828	0.309039	0.634725	0.633631	0.617922
929	CL2	Casp7	0.0763708	0.0687125	0.0464102	0.403243	0.288199	0.306106	0.627039	0.56025	0.623669
930	CL2	Ctdsp1	0.0637511	0.0631525	0.0499061	0.407294	0.303286	0.305563	0.616351	0.571747	0.618949
931	CL2	Aif1l	0.0441317	0.043574	0.0490447	0.392394	0.28906	0.299064	0.652745	0.611339	0.618647
932	CL2	Add3	0.0688348	0.061141	0.059175	0.385349	0.294758	0.274156	0.650468	0.608812	0.597306
933	CL2	Impa2	0.0496094	0.0566789	0.0430677	0.403988	0.282301	0.266526	0.619436	0.611253	0.667141
934	CL2	Nhs	0.0529191	0.0393114	0.043718	0.417039	0.280684	0.303193	0.613423	0.612393	0.637319
935	CL2	Ppp1r1a	0.108408	0.112316	0.105407	0.362315	0.238375	0.262926	0.634883	0.575766	0.599604
936	CL2	Arsg	0.094651	0.0957482	0.0502149	0.362598	0.26458	0.328971	0.635581	0.573144	0.594512
937	CL2	Qk	0.0863005	0.0881496	0.090666	0.343115	0.308058	0.279179	0.577707	0.662632	0.564192
938	CL2	Fstl1	0.090876	0.0754765	0.0747895	0.368453	0.305759	0.271543	0.594909	0.652198	0.565996
939	CL2	Creb3l2	0.0618859	0.0954517	0.0988547	0.382847	0.295814	0.286109	0.557979	0.645206	0.575852
940	CL2	Ssfa2	0.0836561	0.0759932	0.0710927	0.387702	0.282264	0.255637	0.572705	0.687838	0.583113
941	CL2	Prps2	0.0741168	0.0692519	0.069135	0.391466	0.281252	0.291788	0.596718	0.665108	0.561164
942	CL2	Raver2	0.115977	0.103519	0.117465	0.368131	0.256894	0.256203	0.580582	0.626711	0.574517
943	CL2	Clu	0.0930231	0.101565	0.101597	0.370681	0.257213	0.247549	0.601233	0.660397	0.566741
944	CL2	Smad3	0.0643657	0.0692583	0.0781782	0.386543	0.281203	0.267681	0.588362	0.633281	0.631127
945	CL2	Emp2	0.0904467	0.034192	0.0692823	0.398319	0.286821	0.270793	0.585141	0.6505	0.614505
946	CL2	Parp12	0.0709243	0.0922456	0.039582	0.409219	0.300419	0.257847	0.579232	0.624201	0.626331
947	CL2	Smpdl3a	0.103369	0.0846671	0.0809406	0.373368	0.305947	0.260052	0.558389	0.582073	0.651195
948	CL2	Naaa	0.0961516	0.0643674	0.0886897	0.39071	0.307771	0.210283	0.602033	0.609444	0.63055
949	CL2	Hadh	0.0832661	0.0835335	0.0656685	0.376041	0.283978	0.284773	0.654484	0.616902	0.551354
950	CL2	2810025M15Rik	0.0778066	0.0603779	0.0658235	0.372282	0.303533	0.265188	0.686878	0.616294	0.551818
951	CL2	Arhgap18	0.0924315	0.0786601	0.0527626	0.3929	0.277589	0.283291	0.689387	0.625243	0.507736
952	CL2	Vim	0.0576177	0.0462677	0.0490091	0.372162	0.294902	0.268934	0.673546	0.683523	0.554039
953	CL2	Efhd2	0.0536279	0.0446234	0.0542516	0.361938	0.338486	0.263646	0.676627	0.657406	0.549394
954	CL2	Actr3b	0.082141	0.0812564	0.0958364	0.271094	0.280171	0.27905	0.688213	0.660508	0.56173
955	CL2	Abhd4	0.0904912	0.0869473	0.063155	0.305004	0.29573	0.257757	0.729854	0.630219	0.540843
956	CL2	Sema5a	0.0472854	0.031522	0.0333822	0.352502	0.360855	0.310122	0.693829	0.618486	0.552017
957	CL2	Tnfaip6	0.0299656	0.0160481	0.0195107	0.368984	0.40386	0.297884	0.730099	0.603526	0.530122
958	CL2	Thsd4	0.0137626	0.0128649	0.0134684	0.335236	0.393452	0.31893	0.719344	0.660505	0.532437
959	CL2	Tshr	0.0547502	0.0432105	0.0350225	0.320763	0.310691	0.339163	0.721697	0.598122	0.576581
960	CL2	Ccnd1	0.034253	0.0361209	0.0380133	0.341074	0.333937	0.354218	0.74905	0.5847	0.528634
961	CL2	0610007N19Rik	0.0300688	0.0136259	0.0100399	0.282533	0.435384	0.355627	0.664925	0.66315	0.544647
962	CL2	Cyp2j9	0.0135107	0.0253247	0.0175937	0.329402	0.412736	0.376062	0.595837	0.669079	0.560455
963	CL2	Itgb8	0.0300309	0.0309598	0.0283521	0.383839	0.289051	0.269476	0.694491	0.705884	0.567916
964	CL2	Csrp1	0.0407358	0.030929	0.0295448	0.36725	0.276128	0.267916	0.692883	0.729663	0.56495
965	CL2	2010204K13Rik	0.0328157	0.0312434	0.0253231	0.373548	0.291571	0.28997	0.730554	0.711902	0.513072
966	CL2	Ntn4	0.0511115	0.0357036	0.0438895	0.313041	0.314975	0.239761	0.777979	0.687156	0.536383
967	CL2	Dbi	0.036629	0.0321713	0.0281951	0.350724	0.353464	0.258027	0.72433	0.738078	0.478381
968	CL2	Tnc	0.00432733	0.00382891	0.00539007	0.320266	0.35314	0.291372	0.692783	0.785778	0.543115
969	CL2	Pde1b	0.101622	0.0934697	0.0925016	0.336784	0.311143	0.314556	0.547641	0.601099	0.601183
970	CL2	Epdr1	0.119938	0.100266	0.11682	0.34148	0.315406	0.295455	0.529578	0.585018	0.596038
971	CL2	Tspan18	0.0883848	0.0785698	0.119988	0.359693	0.288295	0.282718	0.579598	0.606368	0.596385
972	CL2	Tspan12	0.106327	0.0953875	0.101678	0.378027	0.304547	0.326217	0.567155	0.584196	0.536467
973	CL2	Nr1d2	0.109598	0.101901	0.105057	0.335887	0.329612	0.305867	0.574341	0.592961	0.544774
974	CL2	Pkdcc	0.127821	0.124795	0.116902	0.366085	0.298223	0.287805	0.583668	0.544916	0.549784
975	CL2	Mid1ip1	0.126557	0.106474	0.108158	0.361929	0.273259	0.29393	0.593679	0.554715	0.5813
976	CL2	Plin3	0.109506	0.11861	0.107884	0.389071	0.264219	0.284419	0.606937	0.574924	0.54443
977	CL2	Fam59a	0.121022	0.110211	0.125891	0.395465	0.258192	0.31262	0.544549	0.573519	0.558531
978	CL2	6530401N04Rik	0.120242	0.119424	0.0929986	0.376882	0.263217	0.296726	0.542779	0.588471	0.599261
979	CL2	Txndc5	0.133629	0.13349	0.140393	0.335805	0.28546	0.28281	0.555613	0.56916	0.563639
980	CL2	Stard4	0.122508	0.122018	0.151093	0.333543	0.279853	0.301029	0.527206	0.578848	0.583901
981	CL2	Lrrc8c	0.126135	0.128348	0.135965	0.310634	0.308828	0.290902	0.525366	0.620662	0.55316
982	CL2	Cln5	0.127397	0.130391	0.132718	0.329082	0.343398	0.27918	0.520991	0.579583	0.557259
983	CL2	Vamp3	0.124568	0.150102	0.131933	0.320887	0.338009	0.301818	0.534439	0.549591	0.548653
984	CL2	Lap3	0.120543	0.117069	0.135105	0.363325	0.322093	0.282823	0.563738	0.587875	0.50743
985	CL2	Arhgap5	0.1242	0.13514	0.133465	0.351109	0.334526	0.288002	0.557976	0.581914	0.493668
986	CL2	Mtap	0.129258	0.124037	0.14642	0.361165	0.319919	0.304692	0.554636	0.556078	0.503794
987	CL2	Arhgef26	0.130983	0.127458	0.126717	0.336488	0.284219	0.30501	0.577976	0.590295	0.520855
988	CL2	Enpp4	0.137117	0.11848	0.152046	0.341652	0.310585	0.288343	0.572143	0.541675	0.537959
989	CL2	Polr3g	0.0587756	0.122911	0.102051	0.303281	0.304284	0.311617	0.515063	0.660528	0.62149
990	CL2	Prdm5	0.0600083	0.0870819	0.0873857	0.327984	0.35307	0.373572	0.497459	0.629299	0.58414
991	CL2	Ak4	0.107931	0.166338	0.144256	0.299843	0.294416	0.278293	0.484488	0.680015	0.544419
992	CL2	Psph	0.134442	0.141665	0.120499	0.352926	0.242243	0.279719	0.609324	0.610252	0.50893
993	CL2	Scrn1	0.126918	0.102141	0.124367	0.353016	0.282368	0.243396	0.624832	0.618011	0.524951
994	CL2	1700008J07Rik	0.151502	0.137933	0.12166	0.354452	0.285861	0.265068	0.556787	0.667708	0.459028
995	CL2	Ugt8a	0.124204	0.0987035	0.132174	0.276279	0.302392	0.254906	0.602074	0.713916	0.49535
996	CL2	Etv1	0.10523	0.0814025	0.117575	0.264909	0.347553	0.296517	0.610067	0.658442	0.518305
997	CL2	Tox3	0.0724886	0.053341	0.0631777	0.396959	0.369501	0.309423	0.577246	0.634297	0.523567
998	CL2	Cbs	0.0686032	0.0575452	0.0538165	0.408737	0.3535	0.303246	0.549925	0.658051	0.546576
999	CL2	Irf1	0.0980684	0.0620696	0.0812669	0.469856	0.344446	0.28833	0.529089	0.608391	0.518484
1000	CL2	Maml2-2	0.113973	0.0904053	0.0989438	0.395074	0.351651	0.334623	0.521601	0.583424	0.510304
1001	CL2	Hk2	0.127848	0.0915857	0.110131	0.400544	0.324924	0.303098	0.523853	0.62273	0.495286
1002	CL2	Tmem170	0.10206	0.0728774	0.129495	0.363482	0.369152	0.285812	0.498682	0.639917	0.538523
1003	CL2	Hspa2	0.100436	0.144994	0.12131	0.464577	0.29034	0.287081	0.489771	0.629096	0.472394
1004	CL2	Flnb	0.130667	0.119183	0.121422	0.322231	0.231222	0.224577	0.622905	0.639865	0.587929
1005	CL2	Cpne2	0.13451	0.146818	0.163482	0.273842	0.234807	0.21734	0.617967	0.627726	0.583508
1006	CL2	Hspa4l	0.137475	0.126289	0.14483	0.29832	0.271878	0.239151	0.596666	0.646389	0.539002
1007	CL2	Oat	0.112496	0.1323	0.139885	0.314185	0.266447	0.233192	0.635355	0.622822	0.543318
1008	CL2	Slc7a2	0.134923	0.139725	0.144958	0.30474	0.281971	0.240289	0.561705	0.604775	0.586915
1009	CL2	Efemp2	0.116972	0.140204	0.159575	0.318247	0.24523	0.242158	0.558015	0.634396	0.585203
1010	CL2	Tacc1	0.104973	0.115399	0.114939	0.340644	0.227564	0.246445	0.574423	0.653094	0.622519
1011	CL2	Intu	0.129414	0.112403	0.104427	0.297871	0.246718	0.271372	0.574977	0.647098	0.61572
1012	CL2	Camk2d	0.104197	0.109875	0.0883534	0.288832	0.264169	0.252662	0.617444	0.708142	0.566325
1013	CL2	Peli2	0.124158	0.100519	0.125834	0.277533	0.241266	0.208912	0.596646	0.675116	0.650016
1014	CL2	Wnt7a	0.134192	0.119822	0.147107	0.287121	0.197152	0.173224	0.605213	0.703971	0.632197
1015	CL2	Marveld1	0.105646	0.142578	0.11923	0.287234	0.210728	0.194919	0.595906	0.62882	0.71494
1016	CL2	Ccdc37	0.114667	0.130264	0.117646	0.249875	0.19669	0.18791	0.662154	0.625739	0.715055
1017	CL2	Hif3a	0.145282	0.184051	0.136128	0.25366	0.171497	0.213547	0.614801	0.576906	0.704128
1018	CL2	Retsat	0.110465	0.0775192	0.0992055	0.303939	0.256687	0.270617	0.647063	0.555982	0.678522
1019	CL2	Arhgef19	0.160366	0.124055	0.104415	0.285232	0.192118	0.259792	0.664548	0.582644	0.62683
1020	CL2	Xylb	0.108638	0.112417	0.106301	0.368214	0.255608	0.295798	0.553394	0.533156	0.666474
1021	CL2	Zfp365	0.0982649	0.110514	0.115165	0.353318	0.242799	0.291749	0.604564	0.512242	0.671384
1022	CL2	E530011L22Rik	0.160417	0.0962203	0.144834	0.335011	0.236379	0.268757	0.57994	0.54431	0.634131
1023	CL2	Hectd2	0.128318	0.134017	0.127254	0.292394	0.265871	0.284231	0.577806	0.566111	0.623998
1024	CL2	Arhgef10	0.13587	0.151784	0.14606	0.329904	0.224129	0.234679	0.564644	0.586539	0.626391
1025	CL2	Fras1	0.149193	0.136721	0.134374	0.350089	0.211366	0.215606	0.60187	0.580609	0.620173
1026	CL2	Sh3bp1	0.104416	0.119973	0.141739	0.370291	0.211515	0.251633	0.543695	0.608183	0.648555
1027	CL2	9430020K01Rik	0.121215	0.135132	0.140666	0.348474	0.230047	0.284605	0.525279	0.604913	0.609671
1028	CL2	Filip1	0.153468	0.122014	0.127737	0.380286	0.214654	0.296943	0.661566	0.451364	0.591967
1029	CL2	Necab2	0.116324	0.0854358	0.0966567	0.387965	0.240387	0.299552	0.674954	0.504003	0.594724
1030	CL2	Col5a1	0.09188	0.111724	0.0982604	0.334493	0.202995	0.324282	0.616733	0.486741	0.732892
1031	CL2	Bola3	0.121644	0.136975	0.11102	0.331838	0.277446	0.304277	0.696269	0.505519	0.515012
1032	CL2	Fxn	0.13074	0.13465	0.129507	0.336837	0.266566	0.28615	0.657073	0.513135	0.545342
1033	CL2	Entpd1	0.130151	0.125464	0.128807	0.317961	0.29235	0.256693	0.697282	0.515629	0.535663
1034	CL2	Creg1	0.132177	0.166855	0.13114	0.248785	0.315986	0.267796	0.732499	0.478733	0.52603
1035	CL2	Nr3c1	0.0478822	0.0598342	0.0544346	0.303223	0.309348	0.264741	0.652989	0.713152	0.594396
1036	CL2	Cldn12	0.0524061	0.0600765	0.0526274	0.327607	0.294482	0.257722	0.60274	0.713639	0.6387
1037	CL2	Tmem132b	0.0399459	0.0576681	0.0510484	0.321523	0.295266	0.267296	0.616265	0.76544	0.585548
1038	CL2	1110015O18Rik	0.0593615	0.063582	0.0417179	0.311873	0.294618	0.311725	0.590993	0.742129	0.584
1039	CL2	Pcgf5	0.0111908	0.00719186	0.00971512	0.378119	0.331811	0.308523	0.581266	0.747762	0.624422
1040	CL2	Prss23	0.00793765	0.0021255	0.0103364	0.32059	0.344116	0.315629	0.611525	0.748564	0.639176
1041	CL2	Zhx2	0.0450123	0.0436856	0.0454979	0.324751	0.353927	0.325814	0.600834	0.665574	0.594904
1042	CL2	Etv4	0.0167188	0.0268613	0.0580569	0.271747	0.360523	0.363424	0.623537	0.701186	0.577947
1043	CL2	Fgf15	0.0233498	0.005002	0.125679	0.257618	0.348264	0.287207	0.635652	0.690482	0.626746
1044	CL2	Cdk6	0.0177836	0.0122451	0.0191144	0.367886	0.416201	0.315181	0.609533	0.729588	0.512468
1045	CL2	Slc14a2	0.00390636	0.0104602	0.0169563	0.363646	0.436976	0.296164	0.535968	0.783063	0.55286
1046	CL2	Id1	0.0530076	0.0309689	0.0460178	0.363146	0.385346	0.350017	0.498499	0.712498	0.560499
1047	CL2	Pter	0.00401968	0	0.00348963	0.364295	0.39006	0.379345	0.512121	0.758155	0.588514
1048	CL2	Dhrs3	0.0744174	0.0531389	0.0258418	0.244359	0.472503	0.273552	0.518621	0.667706	0.669861
1049	CL2	Napepld	0.0564469	0.035598	0.0425919	0.308166	0.253586	0.228228	0.65717	0.772	0.646211
1050	CL2	Cdh20	0.0485068	0.0474376	0.0604194	0.315786	0.244444	0.203502	0.649915	0.781565	0.648425
1051	CL2	E130304F04Rik	0.0423116	0.0415432	0.0469356	0.340391	0.215428	0.19691	0.655273	0.798711	0.662496
1052	CL2	Egln3	0.0126299	0.00860861	0.012958	0.325741	0.276475	0.249582	0.658888	0.810729	0.644389
1053	CL2	Acot1	0.0473934	0.0489171	0.0508689	0.321713	0.290337	0.206499	0.675591	0.763626	0.595054
1054	CL2	Slc16a3	0.0595952	0.0638323	0.078389	0.231268	0.219052	0.24128	0.648943	0.801045	0.656596
1055	CL2	Sorcs1	0.0552478	0.0576965	0.0533584	0.254432	0.23579	0.229204	0.709141	0.778253	0.626878
1056	CL2	Acadl	0.0399449	0.0427849	0.0388389	0.291184	0.347418	0.235499	0.605475	0.864712	0.534142
1057	CL2	Col12a1	0.053694	0.0560177	0.0908058	0.23012	0.236207	0.19003	0.602148	0.919339	0.62164
1058	CL2	Tmem56	0.119085	0.134509	0.125938	0.159967	0.173142	0.133161	0.808696	0.720305	0.625197
1059	CL2	Camk2a	0.142374	0.121424	0.108102	0.173225	0.121506	0.142449	0.76059	0.732237	0.698093
1060	CL2	1700003M07Rik	0.157477	0.112449	0.210763	0.148664	0.100223	0.125236	0.778801	0.640554	0.725833
1061	CL2	Anxa5	0.161239	0.176228	0.199968	0.145869	0.106437	0.0802521	0.773971	0.78594	0.570096
1062	CL2	Scml4	0.225062	0.19007	0.214172	0.106589	0.0894424	0.0734299	0.805919	0.64404	0.651275
1063	CL2	Stac	0.169709	0.205079	0.200218	0.0900187	0.019549	0.0415274	0.886087	0.676389	0.711424
1064	CL2	Fech	0.165819	0.17472	0.171749	0.174966	0.156558	0.144021	0.914927	0.472764	0.624476
1065	CL2	Scn11a	0.173688	0.126505	0.108565	0.177942	0.112362	0.125237	0.87001	0.520202	0.785487
1066	CL2	Actn2	0.181243	0.228972	0.205757	0.128182	0.146144	0.192183	0.587016	0.559388	0.771116
1067	CL2	Cpne5	0.357217	0.329637	0.333968	0.124515	0.118508	0.0582737	0.550557	0.510457	0.616867
1068	CL2	Veph1	0.00572202	0.00612885	0.00558843	0.233923	0.220429	0.163061	0.942412	0.789768	0.632968
1069	CL2	Acsbg1	0.00230304	0.00164452	0.0026658	0.241237	0.16899	0.135127	0.967183	0.817096	0.663753
1070	CL2	Gm13111	0.0207337	0.0148052	0.0185451	0.225907	0.184598	0.166554	0.879831	0.824162	0.664865
1071	CL2	Slc6a11	0.043078	0.0507549	0.0536032	0.195204	0.206429	0.178145	0.971006	0.72948	0.5723
1072	CL2	Gm11627	0.0206898	0	0.00399145	0.233251	0.243731	0.202322	0.943734	0.714662	0.637618
1073	CL2	2810468N07Rik	0.0209877	0.0134879	0.0109321	0.243961	0.158402	0.106822	1.001	0.77181	0.672596
1074	CL2	Pld1	0.00973263	0.0130308	0.00633694	0.23729	0.137729	0.139321	1.00152	0.742574	0.712469
1075	CL2	Gna14	0.00585687	0.00627328	0.0101691	0.213472	0.178921	0.124208	0.956649	0.766052	0.738398
1076	CL2	Ano1	0.0122449	0	0.0239181	0.153794	0.217289	0.0941341	1.0267	0.722451	0.749472
1077	CL2	Dapp1	0.0141183	0.0120977	0.011031	0.172456	0.137001	0.15719	0.92396	0.907249	0.664898
1078	CL2	1190002H23Rik	0.00214219	0.00688348	0.00371942	0.227906	0.140507	0.127204	0.907409	0.887264	0.696965
1079	CL2	2610034M16Rik	0	0	0.00447138	0.182655	0.138833	0.103767	0.975886	0.873818	0.72057
1080	CL2	Pla2g16	0	0	0.00445916	0.184685	0.115377	0.111653	0.981608	0.868995	0.733222
1081	CL2	Slc14a1	0	0	0	0.107508	0.126074	0.0958847	0.988068	0.972317	0.710149
1082	CL2	Mt3	0.0164855	0.0109944	0.0140417	0.261061	0.151476	0.124673	1.02221	0.829298	0.569756
1083	CL2	Aldh1l1	0.00536445	0.00229834	0.00465708	0.158533	0.133994	0.0568825	1.14259	0.897904	0.597777
1084	CL2	Blvrb	0.0459217	0.0762393	0.0597994	0.174162	0.140285	0.0827789	1.13011	0.607164	0.683537
1085	CL2	Ube2l6	0.0289989	0.0285758	0.024168	0.143975	0.130277	0.118077	1.16837	0.611266	0.746296
1086	CL2	Cpa4	0.0106626	0	0.0092566	0.183813	0.158075	0.124368	1.13785	0.682152	0.693821
1087	CL2	Prdm12	0.012807	0	0.100064	0.135622	0.0575353	0.0780854	1.06686	0.767756	0.781274
1088	CL2	Gm13425	0.0100348	0.00268707	0.0261348	0.160634	0.0338109	0.082464	1.0572	0.796541	0.830496
1089	CL2	Syt13	0.063965	0.0464908	0.0832955	0.258795	0.207311	0.28826	0.778618	0.658221	0.615043
1090	CL2	Usp51	0.0489842	0.0291483	0.02835	0.273438	0.22006	0.305874	0.788245	0.655136	0.650765
1091	CL2	Mtap7	0.0606187	0.0584357	0.0763066	0.32843	0.16612	0.253896	0.82511	0.614757	0.616325
1092	CL2	Nudt12	0.0514823	0.0551426	0.0715099	0.27893	0.240535	0.240195	0.835295	0.590415	0.636495
1093	CL2	Bpgm	0.120412	0.115433	0.101242	0.230695	0.233134	0.235254	0.826981	0.539178	0.597671
1094	CL2	H19	0.0462676	0.0326352	0.0264511	0.402972	0.281873	0.202224	0.879835	0.589864	0.537878
1095	CL2	Slc25a37	0.0337593	0.0315876	0.0333501	0.243112	0.207098	0.215605	0.973114	0.571162	0.691212
1096	CL2	Rbp1	0.1855	0.109003	0.0989719	0.234127	0.188083	0.102446	0.955265	0.673959	0.452645
1097	CL2	Dhrs11	0.128454	0.170798	0.180732	0.152719	0.198992	0.187872	1.04184	0.44501	0.493587
1098	CL2	Spnb1	0.13444	0.117064	0.139383	0.22676	0.158162	0.129223	1.07005	0.448268	0.57665
1099	CL2	Ell2	0.144606	0.140136	0.08967	0.135666	0.111367	0.204446	1.04227	0.398118	0.733724
1100	CL2	Pnpo	0.22055	0.208289	0.188036	0.086437	0.0823903	0.0829833	1.04672	0.443545	0.641048
1101	CL2	4931408A02Rik	0.0482322	0.0353473	0.0286493	0.125034	0.145975	0.10767	0.78505	0.902253	0.821788
1102	CL2	P4ha3	0.00704853	0.0125828	0.00407939	0.104151	0.10344	0.0697571	0.831488	1.01322	0.854236
1103	CL2	AF529169	0.033846	0.0302103	0.0244858	0.150036	0.111505	0.101685	0.761682	1.11207	0.674477
1104		Rnf213	0.0753806	0.0911805	0.0564143	0.374483	0.230045	0.308008	0.615625	0.539535	0.709328
1105		Lama1	0.08209	0.0775821	0.0813756	0.413562	0.210043	0.281013	0.613662	0.547323	0.693349
1106		Glb1l2	0.0612931	0.0579273	0.071991	0.429757	0.275358	0.313495	0.592837	0.522839	0.674503
1107		Scara3	0.0542311	0.0517336	0.0485512	0.416527	0.271802	0.337839	0.586842	0.55014	0.682334
1108		Cmtm8	0.0625653	0.0515489	0.0417809	0.431426	0.233507	0.367431	0.639361	0.565622	0.606758
1109		Orc1	0.0424081	0.0571996	0.0531787	0.423945	0.235677	0.384725	0.596906	0.567184	0.638776
1110		Gm14230	0.0794943	0.044276	0.0883352	0.407205	0.142851	0.330427	0.699428	0.584671	0.623313
1111		Gpc3	0.00920355	0.0098579	0.00399496	0.448781	0.233609	0.278133	0.683996	0.580084	0.752341
1112		Fam181a	0	0.00492647	0	0.493864	0.227292	0.31701	0.701181	0.544917	0.71081
1113		AI506816	0.043006	0.0322446	0.0224011	0.487194	0.243437	0.373935	0.674354	0.497282	0.626146
1114		Fndc3c1	0	0	0	0.520625	0.237431	0.379099	0.688345	0.52547	0.64903
1115		Pcsk9	0.058557	0.0798259	0.0508355	0.424762	0.220019	0.287879	0.75937	0.438954	0.679797
1116		A330033J07Rik	0.0308687	0.00804246	0.0152098	0.465166	0.146173	0.274241	0.848515	0.525048	0.686737
1117		Anp32b-ps1	0.065628	0.0527205	0.0474784	0.511807	0.147416	0.394339	0.792055	0.383578	0.604979
1118		Hes5	0.00673042	0.00429764	0.00348328	0.648597	0.27201	0.281761	0.850996	0.488488	0.443636
1119		Gsta4	0.0195928	0.0104929	0.0085046	0.517899	0.296335	0.387808	0.753835	0.554003	0.451531
1120		Ntn1	0.0935881	0.0494344	0.0545358	0.474854	0.499923	0.319462	0.818071	0.439866	0.250266
1121		Fosb	0.04566	0.0815106	0.1013	0.779637	0.291736	0.333533	0.618739	0.326976	0.420908
1122		Ttr	0.0114717	0.0122873	0.0106703	0.955709	0.128105	0.100788	1.00648	0.249298	0.525193
1123		Clic6	0.0440866	0.0262339	0.029768	0.921661	0.242071	0.270097	0.83745	0.190354	0.438278
1124		Erdr1	0.0930717	0.0664593	0.0754123	0.281163	0.105924	0.197379	0.182426	1.70545	0.292717
1125		Kif14	0.0299375	0.013549	0.013544	0.703215	0.501225	0.589733	0.344361	0.368869	0.435566
1126		Depdc1b	0.0339793	0.0163151	0.0122063	0.704077	0.488483	0.608787	0.336834	0.360922	0.438397
1127		Arhgap11a	0.0540208	0.0325197	0.0347872	0.721166	0.464485	0.572235	0.37588	0.370588	0.374319
1128		Hspb8	0.0152886	0.0204695	0.0165907	0.801976	0.576943	0.583611	0.266369	0.355016	0.363737
1129		Hey2	0.0411172	0.0140129	0.0454304	0.7438	0.500418	0.556878	0.254394	0.41982	0.424129
1130		Prex2	0.0221372	0.00790371	0.0192181	0.734172	0.53372	0.672905	0.257127	0.356686	0.396131
1131		Pcsk6	0.0302856	0.0410892	0.0333032	0.712037	0.497063	0.719345	0.26163	0.306181	0.399066
1132		Pif1	0.0307333	0.00970671	0.0160768	0.656346	0.500588	0.678507	0.273736	0.371206	0.463101
1133		Cav1	0.0105068	0.00844033	0.0273639	0.680517	0.597097	0.669849	0.274584	0.383392	0.348249
1134		Eya1	0.0629535	0.0565787	0.0483703	0.708535	0.628049	0.652188	0.216685	0.309994	0.316648
1135		Ltbp1	0.0217234	0.0253412	0.0347301	0.619735	0.519458	0.592513	0.303299	0.436044	0.447157
1136		Hmmr	0.0313154	0.0125782	0.0128379	0.616968	0.538506	0.606464	0.324423	0.41965	0.437258
1137		Eya4	0.0322185	0.0332767	0.0229754	0.596221	0.531406	0.627139	0.301967	0.398065	0.456731
1138		Hmcn1	0.0358467	0.0164552	0.0200056	0.665886	0.570544	0.534861	0.340155	0.410131	0.406116
1139		Sgol2	0.0331837	0.015705	0.0174188	0.626788	0.548118	0.569942	0.343276	0.423129	0.422439
1140		BC067074	0.0491777	0.0444438	0.0266831	0.617665	0.472237	0.651826	0.369834	0.339381	0.428752
1141		E330013P04Rik	0.0600714	0.0662922	0.061632	0.597135	0.574086	0.602229	0.319136	0.343337	0.376081
1142		Neurog2	0.049602	0.0461089	0.0430613	0.516525	0.70654	0.689982	0.321485	0.331172	0.295524
1143		Gucy1b2	0.0544002	0.0220474	0.0165932	0.582237	0.627493	0.595547	0.501117	0.305181	0.295386
1144		Olig2	0.0271159	0.023235	0.00941612	0.796003	0.691924	0.488795	0.549203	0.277563	0.136744
1145		Mfng	0.129064	0.0842026	0.069816	0.659732	0.776565	0.740804	0.222373	0.154157	0.163286
1146		Sypl2	0.0750775	0.0891351	0.0471162	0.719975	0.69895	0.833498	0.173356	0.162034	0.200857
1147		Rmst	0.115647	0.130168	0.12422	0.722151	0.727357	0.820979	0.0853763	0.10032	0.173781
1148		Tmem132c	0.136732	0.106574	0.112014	0.81764	0.686937	0.770529	0.0810854	0.134461	0.15403
1149		Prelp	0.0136481	0.0024364	0.0118484	0.869412	0.913572	0.812836	0.12137	0.114264	0.140613
1150		Htra1	0.0109179	0.0129934	0.0200095	0.838892	0.81965	0.765358	0.116245	0.2403	0.175634
1151		Prox1	0.117265	0.0439609	0.0899252	0.810539	0.854312	0.736734	0.0872564	0.140781	0.119226
1152		Rhbdf2	0.0471081	0.0432492	0.0613444	0.739175	0.75583	0.627963	0.194196	0.232812	0.298324
1153		Loxl1	0.0654695	0.0532944	0.0613833	0.713938	0.790595	0.567865	0.17894	0.321427	0.247087
1154		Sned1	0.0440274	0.0471577	0.0529224	0.587174	0.888543	0.736184	0.132763	0.186175	0.325054
1155		Rnf43	0.012754	0.0341519	0.0885775	0.885746	0.630267	0.858762	0.152769	0.145058	0.191916
1156		Mybpc1	0.00354754	0	0.00615949	0.94355	0.659801	0.880229	0.123615	0.15803	0.225068
1157		Adamts19	0.0376403	0.0348188	0.0371329	0.857872	0.510369	0.803688	0.163949	0.220538	0.333991
1158		Otx2	0	0.0456348	0.032364	0.687262	0.698627	0.813191	0.307361	0.242288	0.173273
1159		Neurog1	0.00753595	0.00242152	0.00457956	0.614671	0.784084	0.77431	0.287211	0.26713	0.258056
1160		Tacr1	0.00576721	0.00617725	0.0300403	0.545395	0.673635	0.996796	0.307721	0.185848	0.248619
1161		9630028B13Rik	0.239581	0.229636	0.156119	0.545876	0.822628	0.799393	0.0759052	0.0693989	0.0614627
1162		Cpxm2	0.20715	0.20801	0.151735	0.570732	0.805564	0.847724	0.0740149	0.0613548	0.073715
1163		Mfap4	0.259406	0.208958	0.13805	0.612238	0.806183	0.773003	0.0806786	0.0658441	0.0556392
1164		Chrnb4	0.104031	0.131092	0.217815	0.506371	0.764269	0.811108	0.2199	0.116	0.129414
1165		Gsdmd	0.182475	0.195448	0.169338	0.474177	0.720827	0.880708	0.140461	0.116293	0.120272
1166		Nfatc2	0.115098	0.120447	0.140119	0.621643	0.731631	0.883775	0.164229	0.112224	0.110835
1167		Chrna3	0.234628	0.236811	0.227191	0.515594	0.717571	0.684171	0.162138	0.115466	0.106431
1168		Serping1	0.232508	0.227993	0.179105	0.601096	0.715972	0.719948	0.14977	0.0972521	0.0763571
1169		Fam43a	0.209956	0.277516	0.286979	0.501661	0.622126	0.724729	0.116745	0.0931467	0.167141
1170		Lynx1	0.172283	0.205824	0.241605	0.528724	0.791839	0.583177	0.165956	0.175849	0.134742
1171		Lmx1a	0.231281	0.185794	0.187094	0.704208	0.817052	0.568514	0.108752	0.0647657	0.132539
1172		Arap2	0.176757	0.17909	0.153449	0.696483	0.785492	0.683851	0.13005	0.0860284	0.108799
1173		Nptx2	0.155436	0.174608	0.181016	0.769323	0.674447	0.659271	0.144488	0.114982	0.126428
1174		Cckar	0.302865	0.23007	0.134261	0.653827	0.654253	0.690122	0.102915	0.0814337	0.150253
1175		Optc	0.262813	0.285202	0.168116	0.684705	0.717729	0.700357	0.0527177	0.0721057	0.0562544
1176		Ebf2	0.275817	0.194982	0.181979	0.902055	0.649289	0.655122	0.0540616	0.0418268	0.0448687
1177		Kif26b	0.110288	0.0609607	0.0426716	0.77432	0.993504	0.77848	0.113423	0.0702032	0.0561495
1178		Rspo2	0.0472904	0.0297957	0.0748641	0.778246	0.994771	0.831814	0.0393789	0.145011	0.0588289
1179		Neurod4	0.0271871	0.0138667	0.00786738	0.688672	1.10156	0.965057	0.0859943	0.0613519	0.048439
1180		Wnt3a	0	0.0159072	0.00644648	0.790011	1.00746	0.999982	0.0323438	0.10557	0.0422792
1181		Rspo1	0.010186	0.0218204	0.00884284	0.816107	0.927411	1.00808	0.0258807	0.112633	0.0690424
1182		Wnt8b	0.0104239	0.0130258	0.0120658	0.819763	0.860094	1.0832	0.0378359	0.0773909	0.0861989
1183		Glis3	0.0488618	0.0418686	0.0466605	0.56797	0.83853	0.89115	0.207505	0.194506	0.162947
1184		Eomes	0.0741878	0.046985	0.033732	0.638722	0.867476	0.85103	0.197544	0.159227	0.131098
1185		Grin2c	0.0333552	0.00893166	0.018098	0.661261	0.895337	0.95937	0.127124	0.177828	0.118696
1186		Thrb	0.128529	0.0917783	0.0743873	0.642802	1.0127	0.824713	0.114837	0.0780892	0.0321671
1187		Col14a1	0.107092	0.0573532	0.0671456	0.533337	0.967566	0.857982	0.181401	0.10714	0.120982
1188		Dll4	0.0469379	0.0670334	0.0543313	0.766778	0.878614	0.96224	0.0894452	0.051902	0.0827197
1189		Sema3g	0.0235535	0.0302737	0.0163581	0.714627	0.816879	1.01399	0.153887	0.0848305	0.1456
1190		Gm606	0.0833202	0.10547	0.124939	0.783468	0.700988	1.07626	0.0742328	0.0143582	0.036966
1191		Spsb1	0.381337	0.317293	0.355207	0.477221	0.60144	0.541453	0.115841	0.102379	0.107828
1192		Elavl4	0.387238	0.348047	0.327869	0.437538	0.633752	0.530193	0.128649	0.107441	0.0992725
1193		Abcg1	0.39274	0.322486	0.333768	0.425133	0.591939	0.582485	0.135854	0.107388	0.108208
1194		Lzts1	0.411897	0.356802	0.376283	0.420153	0.596675	0.543298	0.11611	0.100187	0.0785947
1195		Lrrn3	0.370328	0.309845	0.305931	0.435265	0.670679	0.568131	0.137673	0.109033	0.0931147
1196		Elavl2	0.344976	0.335005	0.343304	0.455846	0.66309	0.56252	0.122054	0.0929469	0.0802585
1197		Slc30a10	0.328019	0.36826	0.294407	0.424514	0.61761	0.619651	0.110909	0.114704	0.121925
1198		Bmf	0.36001	0.302373	0.291983	0.512525	0.636571	0.549758	0.128911	0.119109	0.0987605
1199		Pam	0.416699	0.325332	0.282615	0.497817	0.599237	0.518673	0.146493	0.117569	0.0955647
1200		Eya2	0.383988	0.308467	0.326107	0.5345	0.551269	0.655006	0.0727186	0.0830736	0.0848718
1201		Gm12108	0.476004	0.293549	0.350625	0.492588	0.56593	0.667883	0.0732992	0.041014	0.0391083
1202		Shf	0.447664	0.340036	0.343127	0.520523	0.5739	0.596605	0.0823957	0.054489	0.0412601
1203		Prmt8	0.415235	0.390655	0.398205	0.496851	0.593669	0.58444	0.049341	0.036258	0.0353453
1204		Dll3	0.355937	0.281601	0.245797	0.587304	0.604001	0.633897	0.15063	0.0697712	0.0710621
1205		Fam110a	0.339293	0.318655	0.261296	0.559914	0.551149	0.563925	0.159541	0.115523	0.130703
1206		Myt1	0.370544	0.301055	0.282327	0.50003	0.67199	0.632219	0.103093	0.0749429	0.0638002
1207		Plcd1	0.331526	0.316979	0.317078	0.50371	0.609212	0.613699	0.104018	0.0940878	0.109691
1208		Afap1	0.334523	0.279985	0.30846	0.470217	0.658553	0.611958	0.135137	0.105886	0.0952809
1209		Plcxd2	0.330093	0.266898	0.283824	0.46514	0.710792	0.578386	0.148419	0.117463	0.0989853
1210		Itga4	0.381723	0.350617	0.23697	0.445355	0.642842	0.664808	0.12888	0.0646784	0.0841261
1211		Cxcl12	0.3804	0.280923	0.235513	0.458548	0.689872	0.700044	0.0784847	0.0540811	0.122135
1212		Ust	0.281155	0.249575	0.250789	0.517621	0.78669	0.651717	0.106798	0.0884502	0.0672037
1213		Sstr2	0.380672	0.280261	0.236289	0.53675	0.802775	0.615807	0.0664886	0.050515	0.030444
1214		Fibcd1	0.318156	0.294057	0.345254	0.465062	0.698518	0.742737	0.0642603	0.0364774	0.0354782
1215		Synpr	0.338702	0.375401	0.386086	0.533841	0.664216	0.574633	0.0513139	0.0446636	0.0311427
1216		Gjd2	0.355787	0.453488	0.395355	0.441605	0.706476	0.558347	0.0542392	0.0202327	0.0144695
1217		Slc17a6	0.442587	0.364909	0.313455	0.45623	0.702395	0.646505	0.0380967	0.0207648	0.0150572
1218		Wnt5a	0.426209	0.389172	0.448687	0.468112	0.608167	0.525526	0.0364529	0.0518491	0.0458242
1219		Igsf21	0.480646	0.388652	0.426669	0.459474	0.597303	0.529039	0.0611844	0.041064	0.0159683
1220		Nrn1	0.433662	0.409474	0.475439	0.365504	0.683853	0.519515	0.0445704	0.0368543	0.0311283
1221		Igf2	0.0513325	0.0494839	0.075758	0.149172	0.0876318	0.0653171	0.405253	0.671406	1.44465
1222		Nid1	0.0512525	0.0609961	0.0271909	0.215977	0.150942	0.105673	0.356563	0.720556	1.31085
1223		Bgn	0.0925626	0.0708169	0.0229591	0.286573	0.0594051	0.112171	0.201586	0.626645	1.52728
1224		Itih5	0.0480419	0.0257288	0.0312802	0.26029	0.0431655	0.152825	0.496981	0.603323	1.33836
1225		Epas1	0.0277	0.0791184	0	0.200104	0.124442	0.107697	0.502717	0.568834	1.38939
1226		Col6a2	0.0773401	0.113903	0.058749	0.19999	0.0694897	0.133263	0.473721	0.45814	1.4154
1227		Abcc9	0.0399812	0.0499611	0.0115697	0.144412	0.00598716	0.00706575	0.391827	1.0484	1.3008
1228		Vtn	0.010973	0.0117532	0.0285782	0.129712	0.0197184	0.0232707	0.322616	0.873613	1.57977
1229		Col4a2	0.131974	0.151106	0.139593	0.224148	0.159467	0.203476	0.357621	0.488835	1.14378
1230		Col4a1	0.0824178	0.118574	0.0935652	0.221948	0.150733	0.230116	0.329247	0.522308	1.25109
1231		Cd93	0.0321233	0.137629	0.0278874	0.137125	0.202038	0.238436	0.396436	0.548032	1.28029
1232		Cd248	0.19799	0.15905	0.0859411	0.216708	0.177893	0.192446	0.413224	0.599449	0.957299
1233		Lama4	0.0265122	0.0851914	0.0598421	0.365635	0.247739	0.213655	0.404175	0.557843	1.03941
1234		Col1a1	0.017349	0.0557474	0.0276124	0.136722	0.023382	0.0766508	0.292821	0.490558	1.87916
1235		Col1a2	0.00933866	0.00666841	0	0.122658	0.0307661	0.0759179	0.332189	0.513365	1.9091
1236		Lamc3	0	0.00991918	0	0.109472	0.00832074	0.0294592	0.322695	0.61441	1.90572
1237		Col6a3	0.0198318	0.0106209	0.0344333	0.224664	0.0534562	0.136687	0.118773	0.498105	1.90343
1238		Col3a1	0.00161669	0.0155847	0.00140351	0.111481	0.00290518	0.0171427	0.216535	0.478074	2.15526
1239	CL3	Ttll7	0.76257	0.743918	0.778374	0.143038	0.202539	0.142124	0.0950898	0.0596685	0.0726801
1240	CL3	Mpped1	0.782944	0.75182	0.786246	0.13908	0.202215	0.157069	0.0696851	0.0548909	0.0560506
1241	CL3	Kcnq5	0.762643	0.723304	0.77291	0.129073	0.223379	0.178122	0.054876	0.0573167	0.0983765
1242	CL3	Mcf2l	0.735982	0.718581	0.756793	0.157057	0.164628	0.186253	0.0894482	0.0859328	0.105324
1243	CL3	Sfxn3	0.751095	0.751274	0.770153	0.145949	0.17586	0.171237	0.0880897	0.0692068	0.0771358
1244	CL3	Map3k5	0.72657	0.720242	0.774229	0.185249	0.192006	0.193362	0.062053	0.0837168	0.062574
1245	CL3	Pcyt1b	0.752545	0.748599	0.717044	0.16118	0.214433	0.187284	0.0858399	0.0698366	0.0632376
1246	CL3	Sh3bgrl2	0.717186	0.758965	0.725637	0.17281	0.234498	0.192854	0.063207	0.0778364	0.0570055
1247	CL3	Rab3d	0.764628	0.784314	0.721253	0.174939	0.207473	0.173667	0.0601393	0.0609189	0.0526668
1248	CL3	Cnksr2	0.739598	0.717961	0.72589	0.176112	0.222892	0.21847	0.0628796	0.0621737	0.0740225
1249	CL3	Gm3257	0.729478	0.727679	0.737674	0.16583	0.203472	0.221003	0.0785613	0.0645808	0.0717227
1250	CL3	A230057D06Rik	0.75142	0.709455	0.733272	0.180941	0.191292	0.225753	0.0636405	0.0672624	0.0769646
1251	CL3	Tmem198	0.715519	0.74063	0.705635	0.187924	0.204311	0.230105	0.078569	0.0621694	0.0751383
1252	CL3	Add2	0.778483	0.706112	0.731422	0.19152	0.20156	0.202749	0.0732287	0.0533688	0.0615568
1253	CL3	Nav1	0.774089	0.703563	0.705263	0.199486	0.229009	0.218622	0.06565	0.0513337	0.0529839
1254	CL3	Slco5a1	0.780399	0.730936	0.687646	0.174907	0.212767	0.228326	0.0724515	0.0514307	0.0611366
1255	CL3	Kcnn1	0.737104	0.68877	0.725792	0.1654	0.257903	0.234183	0.059933	0.0680134	0.0629013
1256	CL3	Klhl29	0.814257	0.721149	0.724333	0.163981	0.162259	0.173886	0.0869057	0.0781272	0.0751025
1257	CL3	Mllt11	0.820154	0.720191	0.712474	0.17191	0.200853	0.174734	0.0832483	0.0610655	0.0553716
1258	CL3	Inf2	0.816923	0.741568	0.69497	0.148852	0.147015	0.174131	0.0885993	0.0773992	0.110543
1259	CL3	Ifngr2	0.793262	0.731491	0.769936	0.150776	0.163002	0.144996	0.0947555	0.0810023	0.0707787
1260	CL3	Phactr3	0.808185	0.754332	0.746123	0.144689	0.171811	0.14142	0.103358	0.0768291	0.0532539
1261	CL3	Peg13	0.785853	0.695098	0.721218	0.14895	0.185119	0.158412	0.113303	0.100824	0.0912237
1262	CL3	Ak1	0.772197	0.712473	0.736559	0.14814	0.173454	0.146109	0.111962	0.0921483	0.106957
1263	CL3	Id2	0.764404	0.736418	0.696187	0.140256	0.169781	0.174187	0.122956	0.104369	0.0914418
1264	CL3	Bdh1	0.764304	0.685656	0.703326	0.168703	0.209591	0.183205	0.102567	0.101317	0.0813315
1265	CL3	Lrrc9	0.80126	0.783934	0.722597	0.131944	0.186967	0.205432	0.072926	0.0521399	0.0428001
1266	CL3	Prokr2	0.780398	0.753561	0.718552	0.125215	0.18592	0.222548	0.0772537	0.0812502	0.0553011
1267	CL3	Lypd6b	0.786851	0.762326	0.686526	0.155802	0.156318	0.23479	0.0861122	0.0412236	0.0900514
1268	CL3	Wnt7b	0.820123	0.77451	0.752789	0.155941	0.183393	0.183624	0.0524985	0.0360148	0.0411079
1269	CL3	Accn2	0.830147	0.764521	0.752935	0.151237	0.198702	0.179678	0.0460223	0.0361451	0.0406126
1270	CL3	Jup	0.800312	0.750474	0.741724	0.160567	0.181851	0.181847	0.0588834	0.0571094	0.0672321
1271	CL3	Smpd3	0.796438	0.712984	0.766681	0.160469	0.194837	0.193432	0.0667472	0.0553112	0.0531017
1272	CL3	Atcay	0.819604	0.702876	0.758963	0.17332	0.215763	0.179848	0.0531866	0.0483284	0.0481105
1273	CL3	9330159F19Rik	0.768469	0.75564	0.792993	0.157555	0.206146	0.195951	0.0432217	0.0432939	0.0367307
1274	CL3	6430548M08Rik	0.788755	0.748527	0.814329	0.160193	0.199703	0.177783	0.0416843	0.037407	0.0316193
1275	CL3	Oprl1	0.771985	0.78831	0.803689	0.135274	0.18854	0.202873	0.0448037	0.0302227	0.0343032
1276	CL3	Cacna1h	0.781851	0.758232	0.790848	0.143151	0.168306	0.186738	0.0544584	0.0471474	0.0692688
1277	CL3	Nuak1	0.760909	0.754855	0.771624	0.173781	0.224264	0.211228	0.0433603	0.0319769	0.0280012
1278	CL3	Dcx	0.784382	0.752575	0.766466	0.171396	0.261001	0.218351	0.0255303	0.0125041	0.0077941
1279	CL3	Hpca	0.751025	0.781522	0.787898	0.187504	0.248477	0.202563	0.0187742	0.0104583	0.0117798
1280	CL3	Ipcef1	0.797459	0.80002	0.770309	0.165965	0.201835	0.226286	0.0183458	0.0106454	0.00913573
1281	CL3	Gdap1l1	0.77388	0.701591	0.751466	0.182312	0.257411	0.20275	0.0604938	0.0404087	0.0296865
1282	CL3	Chrnb2	0.812155	0.704862	0.757272	0.172347	0.256041	0.214855	0.0337367	0.0252817	0.0234481
1283	CL3	Trp73	0.794108	0.713298	0.765159	0.238552	0.228179	0.219264	0.0231163	0.00745198	0.0108718
1284	CL3	Tll2	0.850439	0.698655	0.723961	0.200628	0.195357	0.189693	0.06893	0.0365197	0.0358177
1285	CL3	Scg3	0.836871	0.680737	0.743121	0.181329	0.236885	0.199892	0.0589425	0.0381944	0.0240278
1286	CL3	Celf3	0.850066	0.727935	0.717547	0.179296	0.214852	0.221355	0.0410392	0.0232086	0.0247018
1287	CL3	Kcng1	0.886024	0.704258	0.79564	0.145868	0.208056	0.208061	0.0351684	0.00750824	0.00941733
1288	CL3	Tmem229b	0.764491	0.761818	0.804912	0.110498	0.130019	0.114116	0.106536	0.104158	0.103452
1289	CL3	Camkk1	0.769791	0.761735	0.821912	0.111132	0.129188	0.106723	0.0903276	0.0985384	0.110653
1290	CL3	Sobp	0.786118	0.767817	0.801073	0.106232	0.123009	0.129615	0.110034	0.0826433	0.0934593
1291	CL3	Rtn1	0.773814	0.74689	0.826261	0.100081	0.136773	0.115361	0.121486	0.104451	0.0748829
1292	CL3	Thra	0.769672	0.741472	0.851848	0.110488	0.110886	0.0988065	0.105081	0.108074	0.103672
1293	CL3	B3galt1	0.781969	0.745638	0.850966	0.122616	0.131229	0.104311	0.0847129	0.096092	0.0824645
1294	CL3	2900011O08Rik	0.773319	0.781227	0.849048	0.107344	0.1163	0.101183	0.0999747	0.0930092	0.0785947
1295	CL3	Pde4d	0.734652	0.72425	0.833448	0.124717	0.124977	0.118294	0.11468	0.114615	0.110367
1296	CL3	Grid2ip	0.756865	0.71359	0.838049	0.138401	0.138451	0.120142	0.083897	0.107388	0.103218
1297	CL3	Spock2	0.740298	0.761502	0.853898	0.113212	0.116443	0.135476	0.0832085	0.0915447	0.104418
1298	CL3	Cpeb3	0.746222	0.780367	0.84503	0.111307	0.151227	0.128549	0.0768999	0.0981692	0.062228
1299	CL3	Psd2	0.729889	0.750044	0.807527	0.12971	0.15294	0.148127	0.0900083	0.10495	0.0868044
1300	CL3	Cnrip1	0.716348	0.746424	0.819792	0.109486	0.165465	0.169466	0.0689054	0.0945762	0.109538
1301	CL3	Srsf12	0.766318	0.786954	0.783576	0.118681	0.118896	0.110996	0.0989306	0.127292	0.0883555
1302	CL3	Camk2n1	0.772153	0.788384	0.769578	0.107345	0.132748	0.135397	0.0844452	0.103915	0.106035
1303	CL3	Bcl6	0.749135	0.774507	0.759902	0.136148	0.161975	0.101949	0.104695	0.0911263	0.120563
1304	CL3	Sema4g	0.780716	0.73819	0.794656	0.119603	0.152233	0.155032	0.0829115	0.0850761	0.0915823
1305	CL3	Coro1a	0.765855	0.721015	0.789324	0.140162	0.125905	0.149158	0.109159	0.0924581	0.106964
1306	CL3	Kcna2	0.812959	0.728916	0.750467	0.103275	0.147079	0.113117	0.118166	0.106338	0.119682
1307	CL3	Enox1	0.739624	0.714049	0.782754	0.170168	0.156321	0.147323	0.0920318	0.0984698	0.0992599
1308	CL3	Aldh1l2	0.744984	0.697732	0.780073	0.162953	0.179491	0.15866	0.0928591	0.09205	0.0911983
1309	CL3	Sh3kbp1	0.72675	0.695687	0.795937	0.150196	0.164754	0.164166	0.103127	0.0961277	0.103256
1310	CL3	Kcnc1	0.746203	0.717515	0.805742	0.152255	0.178004	0.149584	0.0990511	0.0745239	0.0771223
1311	CL3	Pqlc1	0.70508	0.701358	0.803323	0.150941	0.154882	0.137088	0.125138	0.111189	0.111
1312	CL3	Phactr1	0.827627	0.762162	0.824403	0.120627	0.121793	0.11321	0.0752951	0.077085	0.0777979
1313	CL3	Erc2	0.815818	0.784388	0.830051	0.117193	0.125223	0.111503	0.0745142	0.0764599	0.0648506
1314	CL3	Znrf2	0.806071	0.766413	0.839735	0.110404	0.136151	0.138347	0.0745953	0.0729575	0.0553259
1315	CL3	Dtx1	0.853833	0.744088	0.824405	0.106384	0.161177	0.121946	0.0689755	0.0632348	0.0559562
1316	CL3	Pcdha10	0.859468	0.772745	0.827828	0.086519	0.152191	0.113087	0.0683132	0.0535137	0.0663355
1317	CL3	Ggct	0.81254	0.773609	0.791237	0.110111	0.135197	0.123084	0.0655401	0.122241	0.0664401
1318	CL3	Pdzrn4	0.825831	0.76254	0.798516	0.0925724	0.171429	0.105685	0.0868254	0.107961	0.0486414
1319	CL3	Aplp1	0.81887	0.772946	0.815945	0.121958	0.161072	0.147028	0.0592823	0.0534075	0.0494912
1320	CL3	Tmem150c	0.823358	0.773892	0.823307	0.126423	0.144512	0.146688	0.0535402	0.0513404	0.0569383
1321	CL3	Stxbp1	0.801691	0.799822	0.831848	0.122714	0.148911	0.139159	0.059594	0.0501073	0.0461537
1322	CL3	Gpm6a	0.781601	0.751888	0.820484	0.123434	0.174428	0.138548	0.0694727	0.0788515	0.0612935
1323	CL3	Nbea	0.78045	0.75753	0.82735	0.127862	0.161035	0.138284	0.0724624	0.072777	0.0622499
1324	CL3	Nell2	0.773004	0.697227	0.816836	0.182995	0.173329	0.152244	0.0882677	0.0610271	0.0550706
1325	CL3	Dpysl3	0.791465	0.673483	0.806225	0.184752	0.18828	0.148099	0.0745032	0.0755751	0.0576163
1326	CL3	Ptpre	0.815204	0.672868	0.814244	0.166941	0.191646	0.133224	0.0890872	0.0526174	0.0641681
1327	CL3	Sept5	0.817707	0.71694	0.803533	0.132582	0.163853	0.143694	0.0778653	0.0737138	0.0701124
1328	CL3	2410066E13Rik	0.801636	0.709745	0.805175	0.151193	0.160848	0.119478	0.0894417	0.0933201	0.0691649
1329	CL3	Cacna1c	0.788985	0.730247	0.846947	0.140972	0.12324	0.137376	0.0641961	0.0696199	0.0984175
1330	CL3	Dok7	0.811559	0.714953	0.846286	0.156107	0.125126	0.142575	0.0888952	0.0637199	0.0507774
1331	CL3	Rab3a	0.840579	0.76458	0.863989	0.126543	0.164179	0.118507	0.0454562	0.0408239	0.035343
1332	CL3	Crmp1	0.852227	0.773526	0.842664	0.124159	0.162472	0.131407	0.0479787	0.0342546	0.0313096
1333	CL3	Kcnh4	0.8564	0.736096	0.862794	0.124982	0.180493	0.138269	0.0460519	0.023382	0.0315323
1334	CL3	Spire2	0.826235	0.745337	0.83471	0.147692	0.161798	0.151202	0.0461386	0.0378421	0.0490446
1335	CL3	Scn1a	0.820087	0.79838	0.843076	0.111596	0.185133	0.155812	0.03665	0.0272318	0.0220344
1336	CL3	Cdk5r1	0.82249	0.799988	0.829811	0.128671	0.174448	0.151602	0.0365548	0.0292697	0.0271655
1337	CL3	Ap3b2	0.844212	0.810427	0.81633	0.128157	0.172446	0.153349	0.037984	0.0211422	0.015952
1338	CL3	Mmp24	0.885035	0.766783	0.859595	0.151935	0.179108	0.131916	0.0114871	0.00999839	0.00414228
1339	CL3	Prdm8	0.866729	0.75526	0.864726	0.126335	0.199225	0.157076	0.0168809	0.00816285	0.00560417
1340	CL3	Serpini1	0.771067	0.756063	0.839019	0.150545	0.233494	0.189623	0.0325844	0.014856	0.0127491
1341	CL3	Kcnj3	0.773291	0.755615	0.887244	0.122505	0.225505	0.160637	0.0320078	0.0192874	0.0239086
1342	CL3	Gsg1l	0.797166	0.766182	0.875211	0.171191	0.161395	0.166239	0.011574	0.0307257	0.0203165
1343	CL3	Cacna1d	0.764411	0.754526	0.884342	0.114914	0.165708	0.148957	0.0657497	0.0506102	0.0507829
1344	CL3	Olfm2	0.752359	0.799807	0.904068	0.14514	0.158295	0.136286	0.0341358	0.0326829	0.0372272
1345	CL3	Rab9b	0.782383	0.766779	0.920336	0.0578036	0.21089	0.174218	0.0340781	0.0407846	0.0127275
1346	CL3	Satb2	0.738475	0.706473	0.855925	0.131699	0.212543	0.188017	0.0598156	0.054488	0.0525646
1347	CL3	Kcnj11	0.742744	0.718105	0.821943	0.144693	0.225512	0.180637	0.0531772	0.0599198	0.0532696
1348	CL3	Klhl35	0.730276	0.668985	0.880063	0.170381	0.250373	0.163022	0.0418533	0.036429	0.0586176
1349	CL3	Tubb3	0.801931	0.686522	0.830801	0.18016	0.231553	0.178694	0.0416879	0.0275474	0.0211049
1350	CL3	Unc5c	0.674697	0.734386	0.889675	0.172446	0.193333	0.212693	0.0516269	0.0414794	0.0296641
1351	CL3	Cacna2d3	0.74165	0.731237	0.93111	0.146118	0.18795	0.205678	0.0186368	0.0144191	0.0232016
1352	CL3	Drp2	0.706838	0.785303	0.790829	0.162914	0.153814	0.195487	0.0582012	0.0697469	0.0768671
1353	CL3	Pou2f2	0.710531	0.803178	0.798585	0.166235	0.163022	0.187009	0.0442121	0.0456975	0.0815297
1354	CL3	Dixdc1	0.735893	0.811977	0.779263	0.146659	0.172332	0.171717	0.0614148	0.0569928	0.063752
1355	CL3	Pnmal2	0.762961	0.784624	0.772027	0.145852	0.167335	0.160618	0.0669239	0.069724	0.0699348
1356	CL3	Rabgap1l	0.711764	0.79597	0.839848	0.127458	0.173914	0.159282	0.0724309	0.0650177	0.0543148
1357	CL3	Kcnq4	0.699525	0.804575	0.815145	0.117932	0.221458	0.166769	0.0639032	0.0400473	0.0706451
1358	CL3	Cacnb4	0.704211	0.85608	0.812079	0.104029	0.141328	0.140857	0.0804958	0.0795457	0.0813752
1359	CL3	Pcdha12	0.713891	0.855754	0.820186	0.107731	0.163769	0.164281	0.0628512	0.0547056	0.056831
1360	CL3	Zfp9	0.69316	0.853736	0.855754	0.0969689	0.184261	0.137722	0.0446625	0.0647902	0.0689463
1361	CL3	Meg3	0.738315	0.839338	0.855361	0.126539	0.126622	0.168408	0.0537989	0.0347201	0.056897
1362	CL3	Shisa7	0.749912	0.825529	0.843131	0.115438	0.132193	0.143392	0.0591609	0.0543125	0.0769308
1363	CL3	Dlgap2	0.650152	0.883593	0.883502	0.165746	0.154112	0.18534	0.0213456	0.0309653	0.0252452
1364	CL3	Doc2b	0.696193	0.88825	0.835481	0.136154	0.105788	0.179126	0.0390197	0.05337	0.0666199
1365	CL3	Kctd4	0.629297	0.828399	0.867432	0.189286	0.228758	0.168094	0.0470785	0.018212	0.0234439
1366	CL3	A930011O12Rik	0.725342	0.848195	0.804318	0.129646	0.214747	0.236132	0.0227626	0.00940084	0.00945562
1367	CL3	Mtap6	0.685539	0.731353	0.764685	0.113958	0.132423	0.130973	0.159298	0.137444	0.144328
1368	CL3	Xpr1	0.697887	0.714216	0.763761	0.132084	0.15581	0.132342	0.139743	0.137396	0.12676
1369	CL3	Mgat4a	0.709835	0.711741	0.724474	0.132592	0.131121	0.150236	0.174339	0.134287	0.131377
1370	CL3	Rundc3b	0.68827	0.740796	0.761991	0.139565	0.151401	0.164453	0.135105	0.102499	0.11592
1371	CL3	Sgsm1	0.72182	0.751916	0.770396	0.126177	0.131618	0.164333	0.11713	0.0865231	0.130086
1372	CL3	Eml6	0.658905	0.735231	0.732241	0.180211	0.190553	0.151065	0.135742	0.102806	0.113245
1373	CL3	Rab3b	0.660684	0.736476	0.763021	0.185531	0.16385	0.104609	0.13998	0.121838	0.124012
1374	CL3	Tspyl3	0.691871	0.745708	0.702314	0.164513	0.171488	0.114989	0.144066	0.12745	0.137601
1375	CL3	Gabra3	0.678968	0.786608	0.763003	0.165748	0.152957	0.113345	0.140108	0.0994363	0.0998253
1376	CL3	Mdga2	0.665865	0.703649	0.813352	0.127451	0.107229	0.106441	0.132383	0.164911	0.178719
1377	CL3	Cnih3	0.629865	0.725866	0.810807	0.140581	0.118825	0.123594	0.131805	0.164294	0.154364
1378	CL3	Tceal5	0.644071	0.687114	0.828687	0.149137	0.1245	0.163254	0.145298	0.141059	0.11688
1379	CL3	Tmem150a	0.641986	0.713607	0.821134	0.106807	0.162792	0.1543	0.135154	0.128455	0.135766
1380	CL3	Stxbp5l	0.614048	0.741258	0.774438	0.139893	0.141973	0.0996816	0.202555	0.147867	0.138285
1381	CL3	Nap1l3	0.615872	0.738106	0.786096	0.137734	0.161521	0.123549	0.206628	0.0978125	0.132681
1382	CL3	Serp2	0.696552	0.675123	0.686607	0.166103	0.174949	0.136225	0.161753	0.154107	0.14858
1383	CL3	Ids	0.668734	0.688583	0.697814	0.169424	0.183879	0.155132	0.156902	0.151401	0.128131
1384	CL3	Mapre2	0.665259	0.647692	0.716174	0.166928	0.194172	0.146267	0.166815	0.159226	0.137466
1385	CL3	Itsn1	0.66458	0.64925	0.707351	0.173732	0.169403	0.163399	0.167027	0.157737	0.147521
1386	CL3	Tmem35	0.662006	0.684832	0.724963	0.134099	0.170757	0.145405	0.166717	0.163407	0.147813
1387	CL3	Prkaa2	0.664381	0.646568	0.735397	0.152659	0.156645	0.147669	0.163049	0.187569	0.146064
1388	CL3	Rhof	0.693059	0.688393	0.707846	0.106306	0.144365	0.20343	0.167128	0.156832	0.13264
1389	CL3	Rasip1	0.682894	0.675512	0.704439	0.15037	0.133543	0.149082	0.153097	0.148485	0.202577
1390	CL3	Syngr3	0.652997	0.718134	0.733707	0.135207	0.128554	0.108492	0.191126	0.168721	0.163062
1391	CL3	Nr1d1	0.749023	0.660672	0.760966	0.139446	0.111147	0.102773	0.155996	0.166803	0.153174
1392	CL3	Cacng8	0.740422	0.673121	0.782082	0.0971409	0.138159	0.109881	0.14196	0.166333	0.150901
1393	CL3	Slc8a2	0.699046	0.621361	0.740324	0.137117	0.164905	0.129067	0.171235	0.177988	0.158957
1394	CL3	Jag2	0.666784	0.690321	0.79864	0.141379	0.125747	0.163524	0.116482	0.126733	0.17039
1395	CL3	Accn1	0.677734	0.647864	0.841426	0.154344	0.124407	0.185456	0.0991933	0.103605	0.165969
1396	CL3	Ngef	0.66951	0.67574	0.855073	0.171223	0.0867623	0.109219	0.147211	0.0915227	0.19374
1397	CL3	Cdc42ep2	0.715379	0.66998	0.892559	0.127485	0.161499	0.106732	0.113521	0.0988087	0.114036
1398	CL3	Zdhhc14	0.667624	0.703122	0.870595	0.121077	0.133023	0.174759	0.112546	0.0900174	0.127238
1399	CL3	Mog	0.682875	0.737871	0.838317	0.106682	0.175689	0.185011	0.0982726	0.0627266	0.112556
1400	CL3	Sh3gl3	0.65611	0.773854	0.831118	0.11317	0.158274	0.151595	0.0945188	0.111305	0.110056
1401	CL3	Fn3k	0.651089	0.662159	0.822158	0.13605	0.218636	0.15342	0.207682	0.0685664	0.0802398
1402	CL3	Fam20c	0.807858	0.636302	0.751849	0.13359	0.126621	0.12019	0.136927	0.146518	0.140145
1403	CL3	Igsf3	0.772372	0.629944	0.760638	0.137359	0.143981	0.122663	0.152271	0.1444	0.136372
1404	CL3	Neurl1a	0.824163	0.620454	0.797255	0.134539	0.105787	0.104869	0.158976	0.116055	0.137902
1405	CL3	S100a10	0.759106	0.603648	0.812109	0.173728	0.113675	0.0813056	0.192039	0.12718	0.137209
1406	CL3	Nap1l5	0.79394	0.718266	0.819699	0.0773263	0.0725442	0.066588	0.217355	0.10841	0.125871
1407	CL3	Mgst3	0.774269	0.671894	0.856328	0.0880638	0.102105	0.099613	0.191392	0.134993	0.0813408
1408	CL3	Dok6	0.731085	0.65928	0.824431	0.111368	0.0948069	0.0506153	0.188764	0.20478	0.134869
1409	CL3	Cnih2	0.768423	0.722866	0.742717	0.126205	0.110295	0.124764	0.142134	0.11152	0.151077
1410	CL3	Shank2	0.784759	0.714341	0.749946	0.118213	0.104415	0.10714	0.160171	0.126832	0.134183
1411	CL3	Rtn4r	0.796164	0.672121	0.749316	0.136823	0.108454	0.135005	0.139542	0.11127	0.151305
1412	CL3	Taok3	0.758128	0.719049	0.7598	0.123666	0.164794	0.149165	0.120704	0.108014	0.0966791
1413	CL3	D030028A08Rik	0.748725	0.712997	0.741185	0.14318	0.137179	0.128218	0.138322	0.131972	0.118223
1414	CL3	Cdh11	0.771418	0.704085	0.787186	0.123415	0.124379	0.119314	0.174739	0.0919887	0.103475
1415	CL3	Syn3	0.783996	0.680857	0.810006	0.1286	0.109306	0.118059	0.116591	0.120361	0.132224
1416	CL3	Orai2	0.780906	0.704054	0.793268	0.124786	0.112429	0.11876	0.127005	0.128847	0.109946
1417	CL3	Chd5	0.815787	0.723435	0.794588	0.0988981	0.0966865	0.109324	0.126015	0.112532	0.122734
1418	CL3	Rapgef4	0.791673	0.694714	0.774225	0.122148	0.111411	0.0859686	0.109057	0.140124	0.17068
1419	CL3	Zfyve28	0.767757	0.720381	0.82102	0.128429	0.102265	0.105328	0.0856306	0.105915	0.163273
1420	CL3	Fkbp1b	0.715775	0.722541	0.742092	0.0963806	0.111042	0.141967	0.145791	0.161061	0.16335
1421	CL3	Eno2	0.736292	0.722177	0.759002	0.112218	0.0932002	0.134542	0.132114	0.133426	0.177029
1422	CL3	Rapgefl1	0.755056	0.747662	0.731453	0.10847	0.117486	0.152203	0.125256	0.119273	0.143141
1423	CL3	Pcdh9	0.756655	0.770991	0.740219	0.0910776	0.0999406	0.101793	0.158152	0.156122	0.125049
1424	CL3	Aig1	0.699486	0.760129	0.769379	0.150522	0.115934	0.0936135	0.129412	0.154478	0.127047
1425	CL3	Zim1	0.69283	0.742089	0.78406	0.115781	0.133394	0.0918311	0.188609	0.140713	0.110694
1426	CL3	Olfml3	0.71986	0.732295	0.725429	0.11403	0.078005	0.0958933	0.169379	0.18857	0.176539
1427	CL3	Kifc3	0.790994	0.701107	0.729758	0.100454	0.0792424	0.0789057	0.192073	0.16718	0.160284
1428	CL3	Galnt10	0.751513	0.689257	0.682648	0.156115	0.120626	0.162693	0.141244	0.123895	0.172008
1429	CL3	Myc	0.71815	0.739912	0.674985	0.115231	0.143797	0.183278	0.129278	0.136793	0.158576
1430	CL3	Parvb	0.780671	0.680957	0.67367	0.101309	0.109205	0.158619	0.198523	0.137349	0.159696
1431	CL3	Mmp2	0.741805	0.737384	0.718115	0.078857	0.172621	0.141471	0.0929802	0.091046	0.225721
1432	CL3	Rasl10b	0.702137	0.796376	0.751023	0.105349	0.116107	0.118124	0.149725	0.118254	0.142905
1433	CL3	Acot9	0.722674	0.820003	0.733375	0.123525	0.127492	0.11197	0.129359	0.100083	0.131519
1434	CL3	5430405G05Rik	0.697035	0.768789	0.709791	0.135472	0.121871	0.11586	0.1477	0.141057	0.162425
1435	CL3	Ntn3	0.708224	0.775469	0.705691	0.125692	0.113355	0.130736	0.148308	0.138598	0.153926
1436	CL3	Fsip1	0.701038	0.846447	0.693431	0.150673	0.0992537	0.0901033	0.124916	0.148995	0.145144
1437	CL3	Gm10493	0.78326	0.766949	0.700274	0.126677	0.144427	0.105367	0.184584	0.105261	0.0832017
1438	CL3	Gm11818	0.708325	0.821387	0.701317	0.0980326	0.18935	0.130353	0.140238	0.0776764	0.133321
1439	CL3	Fndc5	0.666868	0.787712	0.714197	0.141208	0.167994	0.244518	0.122159	0.0945127	0.0608318
1440	CL3	Sh2d5	0.634748	0.796845	0.728805	0.131107	0.119583	0.206261	0.159791	0.103503	0.119358
1441	CL3	Rbms3	0.578598	0.812767	0.71228	0.144828	0.223714	0.208698	0.0903755	0.11687	0.111869
1442	CL3	Ociad2	0.634616	0.807988	0.699928	0.174964	0.204411	0.186217	0.0934433	0.117271	0.081161
1443	CL3	Cdr1	0.709527	0.842485	0.711001	0.115825	0.120216	0.171967	0.105959	0.107598	0.115423
1444	CL3	Mpv17l	0.712537	0.818794	0.696413	0.125507	0.122954	0.210152	0.082214	0.116283	0.115145
1445	CL3	Amy1	0.678318	0.877706	0.758816	0.112114	0.0858979	0.168954	0.114017	0.0819813	0.122195
1446	CL3	Zfpm2	0.687819	0.787218	0.675099	0.165235	0.146252	0.164706	0.114022	0.137343	0.122306
1447	CL3	Rltpr	0.695604	0.75833	0.651513	0.18482	0.165394	0.180175	0.132988	0.107365	0.123812
1448	CL3	Kcnc3	0.710973	0.780962	0.7085	0.168311	0.147892	0.19179	0.098137	0.0753342	0.118102
1449	CL3	5730522E02Rik	0.73357	0.807551	0.594383	0.20876	0.168439	0.203105	0.0798799	0.0849778	0.119334
1450	CL3	Nrxn2	0.800857	0.788004	0.875556	0.0972028	0.100636	0.0949864	0.085199	0.0734486	0.0841106
1451	CL3	Ndrg4	0.806995	0.788306	0.897719	0.0948421	0.104664	0.107149	0.0721341	0.066776	0.0614156
1452	CL3	N28178	0.794369	0.815921	0.907437	0.0936886	0.070804	0.0729944	0.0966595	0.0678209	0.080305
1453	CL3	St3gal1	0.788341	0.812468	0.931887	0.083025	0.0755074	0.0645012	0.0957665	0.0775664	0.0709377
1454	CL3	C1qtnf4	0.770147	0.771752	0.909837	0.127095	0.069554	0.098922	0.0907793	0.0602012	0.101713
1455	CL3	Dock9	0.708588	0.808776	0.920455	0.103644	0.0767756	0.0856758	0.0943131	0.0958635	0.105909
1456	CL3	Nfya_l	0.750498	0.765704	0.911464	0.0942559	0.113948	0.102351	0.0661561	0.130442	0.06518
1457	CL3	Fgf14	0.751585	0.805022	0.997121	0.0721392	0.062335	0.0204346	0.109122	0.0913266	0.0909149
1458	CL3	Palm2	0.81748	0.767651	0.962448	0.0551568	0.0704317	0.0296857	0.115844	0.0902167	0.0910852
1459	CL3	Reep1	0.824995	0.825522	0.884273	0.0803469	0.0722862	0.0770638	0.0760291	0.0742972	0.0851861
1460	CL3	Rusc1	0.83883	0.830431	0.876341	0.0783391	0.0836199	0.0814535	0.0715828	0.0651058	0.0742966
1461	CL3	Dner	0.861496	0.821012	0.864192	0.0663462	0.0744791	0.0557201	0.0854283	0.0902568	0.0810688
1462	CL3	Clec2l	0.832123	0.813657	0.90882	0.0687501	0.0820012	0.0455406	0.0759967	0.0814122	0.0916998
1463	CL3	Ankrd34a	0.846559	0.800168	0.90238	0.084449	0.0495166	0.058437	0.103352	0.0754482	0.0796903
1464	CL3	Epb4.1l1	0.788857	0.805373	0.868594	0.0720832	0.0689542	0.0732387	0.119133	0.0999718	0.103795
1465	CL3	Gap43	0.833148	0.788751	0.875903	0.0636955	0.0734375	0.070239	0.117406	0.0976951	0.0797253
1466	CL3	Nrg3	0.783211	0.731459	0.873178	0.0785067	0.0469141	0.0480808	0.172067	0.130232	0.136351
1467	CL3	Ldb2	0.820865	0.731675	0.908039	0.0454676	0.047851	0.0376476	0.160059	0.126528	0.121868
1468	CL3	Dpf3	0.8259	0.717192	0.872949	0.0666494	0.0503096	0.0470036	0.119404	0.152576	0.148017
1469	CL3	Ntm	0.830746	0.648638	0.873323	0.051874	0.0456826	0.0336952	0.221458	0.160917	0.133665
1470	CL3	Ank1	0.833284	0.751688	0.856151	0.0642751	0.0344591	0.0485891	0.256539	0.0675067	0.0875073
1471	CL3	Adamts3	0.754184	0.800064	0.797544	0.0692458	0.0531243	0.0514097	0.167826	0.154419	0.152184
1472	CL3	Lrrc4	0.744785	0.804317	0.802553	0.063535	0.0600198	0.0602482	0.171399	0.147002	0.14614
1473	CL3	Prrt4	0.710257	0.790944	0.846601	0.0388703	0.0455831	0.0836809	0.13504	0.165623	0.1834
1474	CL3	Fblim1	0.6752	0.835548	0.882093	0.090406	0.0588994	0.0417061	0.0999352	0.124262	0.191951
1475	CL3	Arhgap29	0.704749	0.835899	0.865179	0.0574983	0.0388475	0.0527228	0.0965154	0.127035	0.221555
1476	CL3	Fgf12	0.621681	0.812281	0.895678	0.03909	0.0792308	0.065453	0.21125	0.171335	0.104002
1477	CL3	Dnm1	0.786043	0.859448	0.86442	0.092158	0.112566	0.11689	0.0487988	0.0427844	0.0768925
1478	CL3	Sema4f	0.779524	0.847792	0.841476	0.090341	0.0963444	0.134646	0.0568453	0.0635191	0.0895128
1479	CL3	Dpp6	0.799008	0.847065	0.840462	0.107038	0.0983632	0.0900946	0.103197	0.0642694	0.0505032
1480	CL3	Prkce	0.81247	0.853514	0.859588	0.0965884	0.0948748	0.0976453	0.0628391	0.0598487	0.062632
1481	CL3	Cxcr7	0.754752	0.886729	0.821901	0.104089	0.133509	0.0980378	0.0683174	0.0751117	0.0575531
1482	CL3	Prr18	0.737953	0.870309	0.817237	0.11689	0.122862	0.106649	0.059068	0.0835456	0.0854854
1483	CL3	Prickle1	0.76807	0.851496	0.860422	0.0923328	0.0943537	0.109511	0.0642632	0.0847244	0.0748268
1484	CL3	Fbxo41	0.755948	0.829742	0.864339	0.0763112	0.102303	0.111361	0.0775611	0.0906691	0.0917658
1485	CL3	Ydjc	0.738524	0.825612	0.858356	0.0874602	0.0979024	0.0898641	0.0966789	0.0841492	0.121453
1486	CL3	Susd4	0.788379	0.813892	0.804472	0.101115	0.106317	0.101283	0.0884872	0.0905313	0.105522
1487	CL3	Brdt	0.775299	0.815592	0.835322	0.0818289	0.0995147	0.0880817	0.10553	0.0918529	0.106979
1488	CL3	Eps8	0.737298	0.808344	0.821228	0.140464	0.128117	0.14751	0.0643801	0.0791102	0.0735485
1489	CL3	Klhl8	0.754757	0.791773	0.801882	0.122475	0.141457	0.135416	0.0853508	0.080053	0.0868369
1490	CL3	Sox5	0.771659	0.824427	0.818498	0.106319	0.133577	0.126753	0.0794153	0.076539	0.0628136
1491	CL3	Tmem59l	0.726241	0.850062	0.772711	0.124767	0.132593	0.155247	0.0695919	0.0638767	0.10491
1492	CL3	Syn1	0.739642	0.822384	0.818005	0.104207	0.117659	0.123025	0.0956832	0.0784311	0.100962
1493	CL3	Gng2	0.721965	0.802154	0.802345	0.12838	0.131094	0.122228	0.112126	0.0954296	0.0842781
1494	CL3	Rgs17	0.744607	0.776374	0.800875	0.140642	0.102624	0.137415	0.0956717	0.0749452	0.126847
1495	CL3	Abr	0.8198	0.790396	0.788243	0.106288	0.098478	0.105603	0.105944	0.0894025	0.0958443
1496	CL3	Dclk1	0.823637	0.776332	0.798108	0.109548	0.111249	0.101347	0.11091	0.0902451	0.0786247
1497	CL3	Aff2	0.838799	0.780638	0.776657	0.124287	0.129915	0.108922	0.0878429	0.0714317	0.0815082
1498	CL3	Mtus2	0.844269	0.800947	0.781266	0.12795	0.101699	0.11215	0.0909238	0.0562773	0.0845183
1499	CL3	Celf4	0.864436	0.806828	0.805262	0.0856198	0.0954949	0.0971711	0.0877862	0.0876017	0.0697992
1500	CL3	Ppfia4	0.822298	0.792412	0.819433	0.0820924	0.110022	0.126236	0.0787077	0.0685071	0.100291
1501	CL3	Sec24d	0.825189	0.884875	0.797895	0.0766165	0.0698818	0.0724136	0.0950206	0.0863017	0.0918068
1502	CL3	Nfil3	0.824599	0.83541	0.800948	0.0712722	0.0788386	0.0843357	0.0977823	0.107481	0.0993338
1503	CL3	Acbd4	0.825214	0.827282	0.751689	0.108121	0.0511346	0.112072	0.12837	0.0539402	0.142178
1504	CL3	Prr5	0.786799	0.857699	0.771966	0.100896	0.087844	0.0888593	0.131809	0.0529507	0.121177
1505	CL3	Dpf1	0.824288	0.751992	0.818912	0.106995	0.0914095	0.102958	0.10608	0.0990023	0.0983634
1506	CL3	Srgap1	0.836026	0.785518	0.821091	0.0976753	0.0873303	0.0895683	0.0991381	0.092652	0.0910013
1507	CL3	Baiap2	0.81688	0.763658	0.855554	0.105642	0.0870522	0.093716	0.0934213	0.0848187	0.099259
1508	CL3	1700008O03Rik	0.804425	0.753916	0.826381	0.132071	0.0542079	0.127947	0.0875954	0.0825964	0.130861
1509	CL3	Cpne4	0.797312	0.755698	0.791769	0.135612	0.0721535	0.0729874	0.149907	0.135915	0.0886463
1510	CL3	Flrt2	0.754828	0.838781	0.758521	0.0983188	0.105828	0.0826003	0.132947	0.112877	0.115299
1511	CL3	Sema4a	0.81026	0.796129	0.771488	0.0772428	0.0865985	0.0987349	0.117404	0.105285	0.136859
1512	CL3	Radil	0.752278	0.818453	0.786781	0.122537	0.0638663	0.113058	0.0709517	0.117898	0.154176
1513	CL3	Anks1b	0.749141	0.774155	0.817431	0.117963	0.0826164	0.117151	0.137382	0.0905272	0.113634
1514	CL3	Syngr1	0.724231	0.776188	0.837303	0.0984337	0.09954	0.107798	0.109282	0.113649	0.133576
1515	CL3	Slc6a17	0.762633	0.760934	0.836624	0.0799052	0.076085	0.0849308	0.123825	0.126122	0.148941
1516	CL3	Rims1-2	0.743611	0.735489	0.843293	0.0824911	0.120384	0.106553	0.127661	0.12064	0.119878
1517	CL3	Stmn4	0.753385	0.752684	0.856443	0.0804073	0.121811	0.101474	0.138432	0.102262	0.0931011
1518	CL3	Nin	0.705723	0.768267	0.864353	0.127799	0.0726242	0.0738237	0.135722	0.134012	0.117677
1519	CL3	Cds1	0.719236	0.77725	0.841817	0.120194	0.0461593	0.10214	0.167826	0.0791244	0.146253
1520	CL3	Gria3	0.771095	0.846629	0.900368	0.0469616	0.0569117	0.0653969	0.12633	0.0938431	0.0924655
1521	CL3	Ndrg1	0.773571	0.842364	0.901772	0.0608359	0.0715299	0.0661052	0.110593	0.100144	0.0730861
1522	CL3	Dlgap1	0.764227	0.861882	0.882897	0.0506313	0.086305	0.0545002	0.130286	0.101422	0.067849
1523	CL3	Lonrf2	0.778756	0.84658	0.896734	0.0662811	0.0794869	0.0695842	0.0786946	0.0984133	0.08547
1524	CL3	Arhgap23	0.776056	0.849254	0.876843	0.0833887	0.0675552	0.0691324	0.0967585	0.0852151	0.0957962
1525	CL3	Camkv	0.761009	0.855608	0.917309	0.0569786	0.0421195	0.0545178	0.0815092	0.110718	0.120231
1526	CL3	Pdzd2	0.775516	0.835521	0.894165	0.104446	0.0462717	0.061032	0.0956631	0.0703446	0.117041
1527	CL3	Frmd3	0.736396	0.882157	0.860801	0.0604511	0.0464315	0.0376723	0.144197	0.134692	0.0972012
1528	CL3	Gprin2	0.757175	0.921242	0.848786	0.0796573	0.0594453	0.0623594	0.0880536	0.0696743	0.113607
1529	CL3	Kcp	0.779224	0.919125	0.86151	0.0381756	0.0422813	0.0484307	0.0632993	0.0734608	0.174493
1530	CL3	Coro2a	0.681291	0.936067	0.815798	0.0971983	0.0506596	0.0996433	0.0818616	0.084612	0.152869
1531	CL3	Magee2	0.69348	0.933243	0.798855	0.100719	0.0718949	0.0989879	0.106495	0.109546	0.0867789
1532	CL3	Cyb561	0.711384	0.954993	0.823438	0.0996658	0.0624972	0.127397	0.0895139	0.0359598	0.0951518
1533	CL3	Bmp3	0.818754	0.907206	0.766494	0.0303402	0.0415098	0.0244939	0.117384	0.158121	0.135697
1534	CL3	Kcnt2	0.79365	0.921555	0.734515	0.0680859	0.0471111	0.0732885	0.0986197	0.119722	0.143453
1535	CL3	Edil3	0.870872	0.807922	0.867077	0.0986405	0.110328	0.109665	0.0493455	0.043643	0.0425069
1536	CL3	Ctnna2	0.874466	0.796883	0.879455	0.0976152	0.118476	0.094818	0.0579287	0.0458373	0.03452
1537	CL3	Gdpd5	0.855788	0.802888	0.879321	0.0851322	0.117131	0.105228	0.0558253	0.04269	0.0559962
1538	CL3	Stmn3	0.850297	0.775354	0.895509	0.110077	0.128639	0.116637	0.0524743	0.0340897	0.036924
1539	CL3	Ccdc64	0.847918	0.813956	0.842589	0.0932458	0.126975	0.108853	0.0624253	0.0530713	0.0509669
1540	CL3	Adam19	0.832094	0.7984	0.856889	0.0927945	0.11193	0.111466	0.0568625	0.060168	0.0793959
1541	CL3	B4galnt1	0.822932	0.819146	0.874854	0.0910251	0.11135	0.130833	0.0455748	0.0432744	0.0610113
1542	CL3	Tes	0.825577	0.807113	0.890576	0.113545	0.124277	0.123749	0.0407917	0.0368706	0.0375013
1543	CL3	Fam57b	0.790047	0.806564	0.876033	0.108475	0.127514	0.126327	0.0550446	0.0542088	0.0557867
1544	CL3	Sh3bp5	0.795292	0.843677	0.880587	0.0961291	0.128559	0.121157	0.0468537	0.0472206	0.0405239
1545	CL3	Prrt1	0.799142	0.862117	0.938328	0.0849522	0.0981474	0.115829	0.0438231	0.0108982	0.046763
1546	CL3	Pcdha5	0.814442	0.880207	0.942729	0.0795068	0.112073	0.0933623	0.031959	0.027817	0.0179041
1547	CL3	Prickle2	0.804229	0.849543	0.924175	0.0905723	0.106498	0.101017	0.0313626	0.0430468	0.0495563
1548	CL3	Elmo1	0.779985	0.849266	0.914583	0.112619	0.100511	0.0931996	0.0428351	0.056508	0.0504939
1549	CL3	Syt5	0.828387	0.83058	0.926289	0.0734503	0.0757031	0.0853879	0.0600823	0.0515888	0.0685316
1550	CL3	Tub	0.840285	0.822262	0.929744	0.0754678	0.0776701	0.0838093	0.0605507	0.0529334	0.0572769
1551	CL3	Usp29	0.828286	0.835558	0.900139	0.0956867	0.0940413	0.0910219	0.0664153	0.0478163	0.0410351
1552	CL3	C77370	0.8388	0.832438	0.899887	0.0806058	0.0991185	0.0916829	0.0512246	0.0480397	0.0582025
1553	CL3	Fam5b	0.853472	0.82639	0.901266	0.0907497	0.112221	0.0920486	0.0520867	0.0361011	0.0356645
1554	CL3	Kif5a	0.865341	0.828454	0.88956	0.0829617	0.112294	0.107136	0.0415187	0.0346628	0.0380723
1555	CL3	Prkar1b	0.84578	0.85844	0.885386	0.0837217	0.135482	0.0964178	0.0393073	0.0294492	0.0260161
1556	CL3	Unc79	0.896592	0.855877	0.891311	0.068825	0.121684	0.118404	0.0194103	0.0145644	0.0133322
1557	CL3	Csrnp3	0.862932	0.846892	0.884214	0.0996816	0.141579	0.122902	0.0196251	0.0131638	0.00901067
1558	CL3	Unc13a	0.849378	0.847324	0.930212	0.0771884	0.132284	0.112319	0.0193675	0.0160145	0.0159134
1559	CL3	Slc17a7	0.851699	0.867701	0.857075	0.118728	0.134858	0.14268	0.0144613	0.00688726	0.00591053
1560	CL3	Srrm3	0.838362	0.861942	0.844611	0.108796	0.145691	0.158097	0.0284259	0.0099919	0.00408327
1561	CL3	Tiam2	0.81348	0.877597	0.843972	0.103041	0.158	0.153667	0.0222067	0.0149394	0.0130972
1562	CL3	Scn3a	0.83825	0.82485	0.886202	0.0952507	0.16624	0.153924	0.0184861	0.0111933	0.00560342
1563	CL3	Ptprn	0.786674	0.908692	0.863718	0.0683772	0.135128	0.179916	0.00839828	0.0365492	0.0125464
1564	CL3	Gm19359	0.777095	0.916704	0.893421	0.0948261	0.14153	0.161459	0.00571752	0.00497652	0.00427076
1565	CL3	Slitrk1	0.850639	0.857132	0.831031	0.112669	0.163728	0.143479	0.0194206	0.0121265	0.00977605
1566	CL3	Tbr1	0.860808	0.853272	0.811826	0.118684	0.171108	0.156446	0.0159232	0.00612396	0.00580869
1567	CL3	Fam190a	0.841403	0.885609	0.77658	0.119365	0.1767	0.16181	0.01764	0.0116689	0.00922345
1568	CL3	Nrsn1	0.779865	0.87328	0.800125	0.116399	0.180485	0.150352	0.0514672	0.0223985	0.0256293
1569	CL3	Mast1	0.827545	0.815732	0.818692	0.113207	0.124533	0.156057	0.0613831	0.0392446	0.0436055
1570	CL3	Cacna1a	0.793435	0.855273	0.81827	0.112593	0.120049	0.143019	0.0582656	0.0432122	0.0558835
1571	CL3	Hecw2	0.813838	0.8717	0.806636	0.0973726	0.13026	0.153726	0.0215272	0.0218601	0.0830799
1572	CL3	Gp1bb	0.87032	0.841481	0.768233	0.138095	0.0865949	0.13626	0.0731453	0.0359849	0.0498856
1573	CL3	Rell2	0.834264	0.84736	0.765879	0.0991855	0.0990828	0.122017	0.0626515	0.0681647	0.101396
1574	CL3	Acvr1c	0.867889	0.951623	0.749875	0.097245	0.12935	0.104676	0.0313527	0.0311879	0.0368017
1575	CL3	Ndst3	0.893615	0.929506	0.766444	0.0720332	0.144446	0.135691	0.0292742	0.0163073	0.0126827
1576	CL3	Npas1	0.541174	0.930036	0.897552	0.12333	0.10886	0.111342	0.0967498	0.0956942	0.0952628
1577	CL3	Maf	0.600851	0.888741	0.929913	0.0581321	0.0915838	0.081536	0.130466	0.106778	0.111998
1578	CL3	2810032G03Rik	0.646226	0.89369	0.937387	0.120871	0.0808474	0.0867382	0.080167	0.0542712	0.0998026
1579	CL3	Slitrk3	0.629758	0.895002	0.883892	0.103797	0.145312	0.127318	0.0640394	0.080126	0.0707558
1580	CL3	D130043K22Rik	0.617088	0.827942	1.00376	0.127976	0.0817086	0.0619897	0.120245	0.0800351	0.0792516
1581	CL3	Klhl3	0.610197	0.85154	0.804787	0.115595	0.0790758	0.108875	0.140558	0.122341	0.167031
1582	CL3	Gria4	0.607363	0.872753	0.786763	0.116972	0.1165	0.122292	0.109237	0.137122	0.130998
1583	CL3	Scn2b	0.580609	0.817247	0.804893	0.158709	0.131101	0.145049	0.0794433	0.129651	0.153298
1584	CL3	Cbln1	0.807979	0.882528	0.884419	0.0692112	0.0989953	0.0914317	0.079984	0.0438896	0.0415617
1585	CL3	Pcnxl2	0.791929	0.882997	0.871856	0.0657711	0.0974833	0.100296	0.0737135	0.0624023	0.0535525
1586	CL3	Ica1l	0.791446	0.886742	0.878623	0.0937167	0.100028	0.126634	0.0484912	0.0364512	0.0378674
1587	CL3	Car11	0.775803	0.948868	0.847566	0.0619648	0.0965516	0.113945	0.0656422	0.0459563	0.0437026
1588	CL3	Gpr45	0.795254	0.897224	0.842274	0.0678941	0.0905074	0.106812	0.0750505	0.0602989	0.0646843
1589	CL3	Crtac1	0.803978	0.930363	0.87638	0.10823	0.0801343	0.0699	0.0408176	0.0355276	0.0546702
1590	CL3	Rimkla	0.832511	0.933046	0.856276	0.0732127	0.0755772	0.072698	0.0558352	0.0535133	0.04733
1591	CL3	Cdk5r2	0.814064	0.963193	0.87655	0.0745976	0.104895	0.0836435	0.0309227	0.0418679	0.0102658
1592	CL3	Pcdha11	0.80881	0.933384	0.842588	0.102806	0.107835	0.121728	0.0284106	0.0247285	0.0297102
1593	CL3	Ly6h	0.755256	0.882807	0.875874	0.0900956	0.092769	0.118573	0.0645792	0.0535008	0.0665454
1594	CL3	Dusp15	0.732026	0.913721	0.878188	0.0738143	0.0958099	0.140574	0.0659034	0.0437045	0.0562597
1595	CL3	Sntb2	0.729226	0.913535	0.851494	0.14283	0.0842955	0.113047	0.0696551	0.0404185	0.0554983
1596	CL3	Khdrbs2	0.764286	0.912998	0.924103	0.101933	0.107701	0.109721	0.0301215	0.0233046	0.0258328
1597	CL3	Nap1l2	0.762708	0.920822	0.887948	0.101336	0.100351	0.148036	0.0336051	0.0236785	0.0215158
1598	CL3	Ralyl	0.75747	0.905184	0.862599	0.117047	0.136117	0.107092	0.0452844	0.0450463	0.0241612
1599	CL3	Gm5468	0.723056	0.965161	0.902138	0.0501096	0.13385	0.130994	0.0356088	0.0206626	0.0384199
1600	CL3	Lrrtm4	0.72193	0.990834	0.915995	0.0619029	0.136558	0.0883276	0.0238701	0.0332425	0.0273394
1601	CL3	E130309D14Rik	0.705895	0.968921	0.86911	0.0950771	0.107124	0.0963221	0.0824303	0.0412547	0.0338647
1602	CL3	Tmtc1	0.807336	0.939651	0.991753	0.0577442	0.0538654	0.0692199	0.0239365	0.0277791	0.0287158
1603	CL3	Trpm2	0.787077	0.966623	1.00884	0.0608905	0.0518356	0.0480651	0.0403852	0.0195284	0.016759
1604	CL3	Arhgap20	0.803399	0.975125	1.00289	0.0339434	0.039107	0.0365371	0.029622	0.0292207	0.0501533
1605	CL3	Lrrtm3	0.755692	0.94021	1.00207	0.0499307	0.080733	0.0635181	0.0351232	0.0371222	0.0356055
1606	CL3	Reps2	0.750738	0.965457	0.97445	0.0382934	0.0698547	0.0489482	0.0423297	0.0644765	0.0454518
1607	CL3	Sv2b	0.815335	1.02941	0.933417	0.0528226	0.0778283	0.0714382	0.00149719	0.0104252	0.00782839
1608	CL3	Faim2	0.786327	1.03409	0.919849	0.0687868	0.0572847	0.0450697	0.0330597	0.0258976	0.0296331
1609	CL3	Snhg11	0.758333	1.06775	0.970247	0.0304612	0.0383678	0.0515253	0.0240514	0.0209343	0.0383262
1610	CL3	Nrip3	0.745912	1.02531	0.858007	0.0673555	0.0558499	0.052729	0.0676865	0.0765885	0.0505591
1611	CL3	Fmnl1	0.766968	1.01244	0.863783	0.0490074	0.0409746	0.0395641	0.0677162	0.0550107	0.104535
1612	CL3	Hs3st3b1	0.779909	1.01986	0.951217	0.0141401	0.0300933	0.0558087	0.0468915	0.0612215	0.0408638
1613	CL3	Tmem179	0.764699	0.994784	0.909652	0.0417049	0.0499261	0.0561146	0.0648292	0.0677127	0.0505771
1614	CL3	Camk4	0.839333	0.897174	1.00288	0.0299357	0.0338419	0.0276847	0.0503357	0.0571991	0.0616202
1615	CL3	Fam196a	0.833627	0.896209	1.02312	0.0380888	0.0305718	0.0344394	0.0437877	0.0498397	0.0503195
1616	CL3	AI836003	0.813717	0.898307	0.992451	0.0442591	0.0358833	0.0317607	0.0761044	0.0709726	0.0365445
1617	CL3	Slc8a1	0.835241	0.868988	1.01271	0.052359	0.0599182	0.0535594	0.0379262	0.040364	0.0389361
1618	CL3	Gabrb2	0.817932	0.8611	1.04269	0.054069	0.0551181	0.0696124	0.0398454	0.0316212	0.0280122
1619	CL3	Cd200	0.798483	0.877435	1.01215	0.0528916	0.0854579	0.0707599	0.0334095	0.0407114	0.0286989
1620	CL3	Adcy1	0.800059	0.897723	0.990553	0.0578331	0.0375205	0.0523544	0.054032	0.0537811	0.0561441
1621	CL3	Pfkp	0.812005	0.866464	0.976467	0.0541962	0.038905	0.0680604	0.0532522	0.0622836	0.0683672
1622	CL3	Jph3	0.828173	0.896663	0.948511	0.0651169	0.0610899	0.0715946	0.0426742	0.0335634	0.0526145
1623	CL3	Dlk2	0.815121	0.893379	0.961069	0.0634903	0.0749415	0.0643216	0.0619257	0.0287467	0.0370048
1624	CL3	Cnnm1	0.750207	0.875237	0.973291	0.0576929	0.0250579	0.0650586	0.0607371	0.0792983	0.113421
1625	CL3	AI854703	0.736214	0.860792	0.980656	0.0498253	0.0353465	0.0655509	0.116274	0.0639187	0.0914231
1626	CL3	Pitpnm3	0.726325	0.911038	0.934761	0.0470719	0.0744193	0.0945818	0.0659091	0.0603865	0.0855073
1627	CL3	Pcsk1n	0.705655	0.911317	0.989591	0.0882903	0.0657846	0.070943	0.0632315	0.0466615	0.058526
1628	CL3	Faah	0.695924	0.847595	1.00368	0.0829288	0.0806818	0.0773636	0.0916699	0.0425543	0.0776037
1629	CL3	Gipr	0.797254	0.898915	0.947841	0.0803349	0.134517	0.118094	0.00861518	0.00749864	0.00693021
1630	CL3	Snap25	0.808284	0.863335	0.968103	0.0879211	0.118262	0.124148	0.0131041	0.0109305	0.00591371
1631	CL3	Pde1a	0.800331	0.854235	0.928014	0.118535	0.150859	0.112756	0.00304719	0.0185659	0.0136568
1632	CL3	Bhlhe22	0.778291	0.913905	0.987325	0.0691959	0.106545	0.101551	0.0145882	0.0147566	0.0138419
1633	CL3	Ptprt	0.750452	0.864902	0.981611	0.0859349	0.118576	0.0842	0.05115	0.0413408	0.0218326
1634	CL3	Slit3	0.781361	0.888154	0.971556	0.111386	0.0651251	0.0768575	0.0599849	0.0137397	0.0318361
1635	CL3	Pcdha3	0.809828	0.896808	0.941359	0.135212	0.0616633	0.0946035	0.0149464	0.00650465	0.0390753
1636	CL3	Asphd1	0.705761	0.909689	1.05924	0.0824856	0.0859828	0.0951306	0.0260514	0.0113376	0.0243242
1637	CL3	Ryr3	0.793052	0.821698	1.07153	0.07509	0.101417	0.106216	0.0170266	0.00602061	0.00794889
1638	CL3	Opcml	0.744978	0.780343	1.06681	0.0404707	0.0508582	0.0329144	0.111344	0.0995096	0.0727734
1639	CL3	Fabp3	0.761848	0.78969	1.11476	0.0544707	0.0496827	0.0195443	0.053522	0.0815245	0.0749602
1640	CL3	Kctd12	0.739793	0.866643	1.05603	0.0407698	0.0353267	0.0332795	0.0773652	0.0683192	0.0824752
1641	CL3	Igfbp3	0.75851	0.867895	1.09224	0.0446278	0.036053	0.0315678	0.0493318	0.0576601	0.0621168
1642	CL3	Lphn3	0.915336	0.803706	0.856758	0.104756	0.108049	0.107492	0.03409	0.0362656	0.0335477
1643	CL3	Bcl11b	0.901984	0.81697	0.849521	0.0985125	0.127756	0.120323	0.037635	0.0245065	0.0227924
1644	CL3	Adamts17	0.896099	0.828529	0.844931	0.111348	0.15336	0.121301	0.018784	0.0116168	0.0140309
1645	CL3	Pak7	0.862813	0.815555	0.859822	0.101781	0.162113	0.126319	0.0319055	0.0233857	0.0163062
1646	CL3	L1cam	0.911471	0.799719	0.832195	0.115029	0.16115	0.149113	0.0178035	0.00745168	0.00606789
1647	CL3	Syt4	0.936021	0.805511	0.81442	0.100865	0.14913	0.133608	0.0313107	0.0177254	0.0114087
1648	CL3	Ank3	0.958641	0.82044	0.905396	0.0798141	0.110391	0.0845847	0.018442	0.0129175	0.00937382
1649	CL3	Wbscr17	0.954643	0.820174	0.910516	0.0778609	0.108036	0.0740029	0.0186175	0.0185955	0.0175542
1650	CL3	9030425E11Rik	0.908417	0.816978	0.926618	0.0788833	0.127086	0.108165	0.01687	0.0089627	0.00801894
1651	CL3	Efna3	0.952985	0.751011	0.901622	0.0891753	0.127181	0.10297	0.0286763	0.0249598	0.0214201
1652	CL3	Kcnh8	0.967943	0.775278	0.896079	0.0759431	0.146231	0.113536	0.00932754	0.012178	0.00348365
1653	CL3	Rgs7	0.923106	0.766463	0.832443	0.140983	0.13502	0.0834656	0.0545451	0.0406937	0.0232817
1654	CL3	Nptx1	0.957553	0.726794	0.836565	0.134955	0.129198	0.131233	0.0331077	0.0244096	0.0261849
1655	CL3	Scrt1	0.993141	0.794084	0.834478	0.101776	0.129106	0.109926	0.0234222	0.00919068	0.00487577
1656	CL3	Crabp1	0.979507	0.80581	0.860045	0.0623699	0.130507	0.102678	0.0121666	0.0317693	0.0151466
1657	CL3	Syt3	0.916848	0.851912	0.804963	0.10433	0.112885	0.103495	0.0418344	0.0265714	0.0371606
1658	CL3	Rusc2	0.916582	0.857292	0.830262	0.0730877	0.0758495	0.0911254	0.0523565	0.0463567	0.057089
1659	CL3	Peli3	0.962415	0.807492	0.788161	0.126408	0.100885	0.0884438	0.0279464	0.0304057	0.0678434
1660	CL3	Gad2	0.952013	0.829542	0.871989	0.158454	0.0808274	0.0499053	0.0447621	0.00959906	0.00290744
1661	CL3	Gnal	0.834724	0.758402	0.8891	0.082621	0.0912503	0.100429	0.0764186	0.075167	0.0918876
1662	CL3	Prkcz	0.854207	0.734586	0.877892	0.0778101	0.108793	0.0852604	0.0834365	0.0887614	0.0892538
1663	CL3	Scube1	0.851188	0.779926	0.860014	0.0862913	0.100432	0.0890149	0.0844571	0.0758175	0.0728583
1664	CL3	Tubb4a	0.838588	0.754789	0.922481	0.0878943	0.104617	0.0896452	0.0730413	0.0628554	0.0660885
1665	CL3	Pcdha7	0.874826	0.764778	0.887908	0.0506929	0.121372	0.136416	0.0350226	0.0609673	0.0680173
1666	CL3	Cdh23	0.844472	0.725105	0.933057	0.103125	0.137955	0.0888043	0.022799	0.0595328	0.0851499
1667	CL3	Pcdha9	0.81019	0.718371	0.926938	0.137422	0.130164	0.113787	0.0642685	0.0508538	0.048006
1668	CL3	Ksr2	0.850291	0.716034	0.869257	0.125642	0.0974736	0.0715074	0.102168	0.0889269	0.0787004
1669	CL3	Lnx2	0.859237	0.713131	0.856559	0.104858	0.101158	0.0906217	0.0925052	0.0911872	0.0907428
1670	CL3	Atp8a2	0.901332	0.704637	0.854803	0.0990475	0.125187	0.105093	0.0891541	0.0646663	0.0560797
1671	CL3	Nav2	0.905412	0.681504	0.916707	0.081413	0.098491	0.0760228	0.0773172	0.0905667	0.0725662
1672	CL3	Btbd11	0.994328	0.725657	0.860495	0.105579	0.0660736	0.0895903	0.051113	0.0467131	0.0604507
1673	CL3	Robo1	0.982301	0.719602	0.879979	0.090843	0.0986442	0.0762337	0.0628778	0.0516682	0.0378519
1674	CL3	Scube3	0.950548	0.748098	0.865962	0.063354	0.0496951	0.0620575	0.0784356	0.0871664	0.0946829
1675	CL3	Pcdh1	0.999944	0.717479	0.951013	0.0452614	0.030419	0.0205137	0.0605653	0.0744899	0.100315
1676	CL3	Gucy1a3	1.05976	0.677324	0.792631	0.072274	0.0481328	0.0432204	0.0900371	0.118104	0.0985131
1677	CL3	Dlx6as1	1.03345	0.684222	0.913162	0.172696	0.0956604	0.0297089	0.0601464	0.00834586	0.00260446
1678	CL3	Sp9	1.0972	0.684164	0.84695	0.206529	0.0841405	0.0192669	0.0456595	0.00927313	0.00682118
1679	CL3	Dlx5	1.0267	0.691631	0.783402	0.192418	0.127639	0.0445053	0.0650403	0.0397807	0.0288869
1680	CL3	Gprin1	0.868083	0.790624	0.809289	0.125525	0.13985	0.136302	0.0520333	0.0368145	0.0414807
1681	CL3	Kit	0.890744	0.780352	0.82319	0.115658	0.152165	0.136583	0.0367055	0.0277812	0.0368217
1682	CL3	Bsn	0.882543	0.7502	0.817469	0.132932	0.164632	0.139515	0.0527961	0.0300719	0.0298396
1683	CL3	Fam78b	0.851242	0.769681	0.818842	0.137171	0.178451	0.150372	0.0347151	0.0288267	0.0306997
1684	CL3	Nacad	0.833035	0.769326	0.788518	0.132028	0.148464	0.14691	0.0681284	0.0573637	0.0562272
1685	CL3	Nfasc	0.845965	0.76161	0.791652	0.129664	0.168442	0.158087	0.0539524	0.0462245	0.0444032
1686	CL3	Shb	0.935011	0.780999	0.739602	0.144373	0.162593	0.159557	0.0325882	0.0273043	0.0179722
1687	CL3	Cabp1	0.895786	0.827307	0.745363	0.140112	0.136682	0.181781	0.0343609	0.0156234	0.0229847
1688	CL3	Sez6l	0.879167	0.770437	0.785432	0.161119	0.158221	0.176906	0.0204335	0.0222899	0.0259938
1689	CL3	Sez6	0.861564	0.796396	0.757183	0.16936	0.168594	0.17485	0.030024	0.0217007	0.0203275
1690	CL3	Hcn4	0.963663	0.705125	0.794178	0.116706	0.137175	0.0932468	0.055859	0.0555652	0.0784817
1691	CL3	Olfml2b	0.907081	0.752672	0.76125	0.132893	0.132066	0.124899	0.0778351	0.0515263	0.0597775
1692	CL3	Rtn4rl2	0.89438	0.685359	0.801307	0.166077	0.1468	0.143566	0.0474904	0.0382508	0.0767709
1693	CL3	Lhx1	1.02831	0.662206	0.744843	0.192652	0.221064	0.133789	0.00686963	0	0.0102627
1694	CL3	Plxna4	0.965538	0.660733	0.689296	0.188331	0.253122	0.197845	0.028634	0.0104516	0.00605033
1695	CL3	Magel2	0.855944	0.87042	0.626806	0.115069	0.0940969	0.111049	0.111846	0.0820802	0.132689
1696	CL3	4833418N02Rik	0.933851	0.868396	0.655938	0.0585406	0.0839061	0.112525	0.0970666	0.0965562	0.0932207
1697	CL3	Vwa5b2	0.849397	0.831526	0.713605	0.0839728	0.0765914	0.158181	0.106084	0.103878	0.0767647
1698	CL3	Lin28b	0.972533	0.943084	0.680992	0.0591376	0.0539393	0.110338	0.104594	0.0265528	0.0488296
1699	CL3	BC057022	0.852777	0.648574	0.668046	0.136696	0.122413	0.13109	0.175831	0.12913	0.135443
1700	CL3	Wdr66	0.863423	0.696864	0.702061	0.161724	0.131118	0.103159	0.132422	0.11526	0.0939685
1701	CL3	Fam84a	0.944462	0.623988	0.640441	0.135773	0.175606	0.159325	0.134911	0.102793	0.0827016
1702	CL3	Tshz2	0.878023	0.538349	0.544075	0.268953	0.189559	0.19739	0.155408	0.114683	0.11356
1703	CL3	Trank1	1.05765	0.504854	0.741864	0.128347	0.0964063	0.0731404	0.121011	0.12712	0.149612
1704	CL3	Camk1g	0.875407	0.832138	0.853667	0.0843788	0.082349	0.0853768	0.0671563	0.0617002	0.057827
1705	CL3	Syt16	0.85109	0.835453	0.868471	0.0870413	0.0949032	0.0893846	0.0630379	0.0635315	0.0470869
1706	CL3	Celf5	0.876998	0.845107	0.868853	0.0820366	0.0861864	0.101158	0.0484279	0.0426475	0.0485863
1707	CL3	Nefm	0.895876	0.825763	0.862227	0.077509	0.0961215	0.0951414	0.0578708	0.0412123	0.0482797
1708	CL3	Fam155a	0.848975	0.862205	0.865106	0.0713926	0.09535	0.0686142	0.0845547	0.0490642	0.0547378
1709	CL3	Slc2a6	0.861558	0.882398	0.857139	0.0371697	0.118659	0.0733516	0.0342397	0.0536439	0.0818422
1710	CL3	Rapgef5	0.901953	0.892374	0.879028	0.0726296	0.0805984	0.0833913	0.0280998	0.03494	0.0269864
1711	CL3	Sgip1	0.901197	0.887176	0.89825	0.0628454	0.087186	0.0801539	0.0356105	0.0188004	0.0287799
1712	CL3	Ica1	0.912732	0.903563	0.852404	0.079792	0.0710031	0.0628457	0.0344205	0.0430668	0.040173
1713	CL3	Pde4a	0.927201	0.902416	0.860232	0.0691625	0.0702367	0.0690749	0.0386204	0.029499	0.0335577
1714	CL3	Ryr2	0.929664	0.831973	0.87496	0.0633357	0.0749427	0.0626476	0.0605505	0.0609379	0.0409887
1715	CL3	Pik3cd	0.856275	0.909344	0.916543	0.057465	0.0603694	0.0568855	0.0482088	0.0478847	0.0470249
1716	CL3	Fam13a	0.846339	0.918198	0.902523	0.0644864	0.0714218	0.057845	0.0543113	0.0531815	0.0316941
1717	CL3	Gabrb3	0.835429	0.88493	0.911595	0.0749109	0.0935492	0.0776206	0.0557205	0.0330063	0.033239
1718	CL3	Fam65b	0.826006	0.920723	0.861719	0.0593027	0.0478003	0.0534426	0.0792739	0.0822691	0.0694632
1719	CL3	Chrna7	0.833157	0.875475	0.885091	0.0801283	0.058184	0.0669911	0.0558963	0.0763463	0.0687308
1720	CL3	D3Bwg0562e	0.881121	0.9186	0.856725	0.0810115	0.0263894	0.0311435	0.095947	0.0278374	0.0812244
1721	CL3	Ttc7	0.881227	0.912781	0.838124	0.0572049	0.0456544	0.0661943	0.0743006	0.0536633	0.0708506
1722	CL3	Kirrel3	0.88356	0.824003	0.939276	0.0559337	0.0525724	0.0602078	0.0516501	0.0626762	0.070121
1723	CL3	Gfod1	0.850791	0.834249	0.95525	0.0821808	0.0491097	0.0510935	0.060301	0.0538491	0.0631764
1724	CL3	Ppp1r13b	0.869387	0.824062	0.925523	0.0648679	0.0883744	0.0724763	0.0553674	0.0497718	0.0501711
1725	CL3	Sv2a	0.890129	0.84683	0.916226	0.0597768	0.0671448	0.0639307	0.0501424	0.0512261	0.0545946
1726	CL3	Xkr4	0.882887	0.869317	0.952095	0.0475628	0.0702375	0.0390074	0.0600871	0.0414039	0.0374022
1727	CL3	Neb	0.874399	0.85852	0.962549	0.0494699	0.0601619	0.0469854	0.0514676	0.0531968	0.0432498
1728	CL3	Snap91	0.857819	0.870784	0.897715	0.0573673	0.0715412	0.0704944	0.0606081	0.0551955	0.0584762
1729	CL3	Shank1	0.882602	0.880864	0.908274	0.0474996	0.0459594	0.0524097	0.0634021	0.0514243	0.0675653
1730	CL3	Mgll	0.868313	0.942692	0.897289	0.0607282	0.0659967	0.0598053	0.0342788	0.0410247	0.0298724
1731	CL3	Snph	0.900673	0.947124	0.893899	0.0542973	0.0537393	0.064664	0.0255406	0.0266766	0.0333862
1732	CL3	Cnr1	0.878694	0.965537	0.876207	0.0727235	0.0841494	0.0826734	0.0139035	0.0142902	0.0118216
1733	CL3	Svop	0.89579	0.925638	0.913911	0.0635227	0.0863267	0.095288	0.0112801	0.00466362	0.00358095
1734	CL3	St8sia3	0.907025	0.916125	0.920304	0.0657134	0.0985012	0.0751214	0.0095727	0.00343085	0.00420613
1735	CL3	Psd	0.854982	0.891645	0.864925	0.0863548	0.102969	0.119177	0.0346242	0.0219748	0.0233485
1736	CL3	Tmem169	0.872957	0.915734	0.844245	0.0709612	0.101344	0.0974896	0.0412847	0.030544	0.0254414
1737	CL3	Rhov	0.867433	0.92315	0.83994	0.0766855	0.114909	0.13561	0.0181647	0.0105403	0.0135683
1738	CL3	Gas7	0.852808	0.950664	0.929804	0.0557151	0.0826551	0.0789396	0.0200345	0.0156619	0.0137179
1739	CL3	Osbp2	0.855232	0.950897	0.907274	0.065902	0.0633583	0.0881929	0.0137821	0.0274193	0.0279428
1740	CL3	Adra2c	0.841355	0.935644	0.902037	0.072464	0.111534	0.117002	0.00500638	0	0.0149583
1741	CL3	Sult4a1	0.857653	0.924177	0.886677	0.0731212	0.0933195	0.0997586	0.0247498	0.0152704	0.0252736
1742	CL3	Slc7a4	0.796451	0.943669	0.914153	0.0860947	0.0557287	0.095663	0.0291649	0.0320653	0.0470097
1743	CL3	Tle2	0.81005	0.974885	0.944724	0.0584642	0.0675722	0.0715787	0.0222	0.0158876	0.034639
1744	CL3	Actl6b	0.911789	0.942118	0.968476	0.0377437	0.0603701	0.0621193	0.00967468	0.00499987	0.00270998
1745	CL3	Gabrg2	0.919509	0.938453	0.965437	0.042703	0.0531808	0.0645292	0.00816993	0.00395061	0.00406841
1746	CL3	Lrrc7	0.921708	0.945898	0.968377	0.0345999	0.0565278	0.0560703	0.00714502	0.00402407	0.00565099
1747	CL3	Dnajc6	0.918386	0.927278	0.964299	0.0477245	0.0615089	0.0599331	0.00802791	0.00598927	0.00685318
1748	CL3	Disp2	0.907311	0.928194	0.970669	0.0416158	0.061511	0.0640925	0.00943638	0.00924008	0.00792968
1749	CL3	Agap2	0.904864	0.944389	0.969179	0.0301989	0.032135	0.038466	0.0259637	0.0250201	0.0297835
1750	CL3	Jph4	0.906682	0.939044	0.986454	0.0307986	0.0355168	0.04371	0.0209257	0.0178362	0.0190322
1751	CL3	Pak6	0.932169	0.934335	0.976681	0.0283888	0.0338605	0.0352593	0.0301741	0.0147076	0.0144249
1752	CL3	Plk2	0.927987	0.917411	0.997289	0.0236589	0.0317189	0.0328307	0.0230018	0.0230375	0.0230655
1753	CL3	Sema6b	0.947204	0.905315	0.972543	0.0385611	0.0407249	0.0436923	0.0241171	0.0131807	0.014663
1754	CL3	Tubg2	0.89546	0.925234	0.93945	0.0405207	0.0341159	0.0402619	0.0413463	0.0269908	0.0566208
1755	CL3	Chst1	0.898	0.92076	0.967495	0.0290146	0.0258487	0.0261474	0.0454987	0.0415496	0.0456857
1756	CL3	Slc8a3	0.925495	0.89963	0.961599	0.0361305	0.0329545	0.0388913	0.022632	0.0289689	0.0536989
1757	CL3	Slc7a8	0.882547	0.926681	0.965526	0.0525789	0.0468418	0.0513318	0.0337912	0.0164706	0.0242311
1758	CL3	Gpr21	0.898255	0.922564	0.966509	0.0460084	0.0487955	0.0460689	0.0283858	0.0195597	0.0238535
1759	CL3	Gm996	0.885591	0.92585	0.954883	0.0371227	0.0592542	0.0474518	0.0384709	0.0245557	0.0268205
1760	CL3	Pacsin1	0.87491	0.918247	0.958347	0.056397	0.0646293	0.0498105	0.019182	0.025044	0.0334325
1761	CL3	Nrxn1	0.868666	0.918937	0.990231	0.0350034	0.0449782	0.0329387	0.0420998	0.0415153	0.0256301
1762	CL3	Spns2	0.872012	0.902527	0.992573	0.0527135	0.0548517	0.0631349	0.0221589	0.0185728	0.0214561
1763	CL3	Apba1	0.850641	0.884606	0.981504	0.0461097	0.0562102	0.0677682	0.0357769	0.0345528	0.0428315
1764	CL3	Mapk10	0.898203	0.86425	0.95276	0.0629711	0.0899632	0.065362	0.0280565	0.0259659	0.0124681
1765	CL3	Fam49a	0.898348	0.881166	0.936738	0.0593798	0.0995849	0.0787797	0.0216149	0.0139758	0.0104122
1766	CL3	Celf6	0.886267	0.87821	0.962779	0.0770338	0.0830374	0.075382	0.0103216	0.0134759	0.0134923
1767	CL3	Ppfia2	0.869429	0.885229	0.960794	0.0495165	0.095842	0.0777811	0.026095	0.0210511	0.0142624
1768	CL3	Rab3c	0.867191	0.888505	0.966283	0.059132	0.113509	0.0809845	0.0150951	0.00557779	0.00372304
1769	CL3	Tbc1d30	0.885906	0.873324	0.935432	0.0592326	0.0756363	0.0765105	0.0471427	0.0220362	0.02478
1770	CL3	Kcnq2	0.86731	0.866826	0.931734	0.0631394	0.0812312	0.0981902	0.0336116	0.0246194	0.0333382
1771	CL3	Ckmt1	0.937055	0.876951	0.965508	0.0466202	0.0680356	0.0853105	0	0.00897106	0.0115482
1772	CL3	Chgb	0.965879	0.844789	0.964405	0.0458931	0.0719268	0.0786224	0.00785965	0.00995058	0.0106743
1773	CL3	9430031J16Rik	0.946669	0.857424	0.950677	0.077528	0.0747539	0.0715304	0.0195885	0	0.00182898
1774	CL3	Pcsk2	0.929138	0.851797	0.920521	0.0712178	0.060146	0.0738205	0.0291572	0.0380676	0.0261352
1775	CL3	Hs3st5	0.929702	0.845177	0.929191	0.0307844	0.0912549	0.0911261	0.0425366	0.0148095	0.0254185
1776	CL3	Hivep3	0.98448	0.884738	0.937386	0.0464238	0.0474614	0.0483238	0.0231209	0.0137435	0.0143218
1777	CL3	Chst8	0.98854	0.860576	0.936702	0.0559415	0.0472446	0.0624464	0.022903	0.0119608	0.0136861
1778	CL3	E130008D07Rik	0.990565	0.877299	0.913852	0.0349538	0.0504787	0.0501662	0.0321984	0.0168153	0.0336713
1779	CL3	Dscam	1.01076	0.860282	0.935627	0.0461682	0.0728339	0.04671	0.0142371	0.00667259	0.00670795
1780	CL3	Sez6l2	1.01359	0.860794	0.922718	0.0442112	0.0657636	0.0551505	0.0148441	0.0101374	0.0127938
1781	CL3	Cygb	1.02796	0.871015	0.921146	0.0476628	0.0449986	0.0531051	0.0157136	0.00804534	0.0103566
1782	CL3	Cntn2	1.00702	0.910792	0.931878	0.0346524	0.0506294	0.0501025	0.00955878	0.00332277	0.00204001
1783	CL3	Slc45a1	0.976667	0.915783	0.910686	0.0372531	0.0517064	0.0610213	0.0214851	0.00935029	0.0160485
1784	CL3	Fry	0.986885	0.902605	0.973964	0.0291466	0.0339878	0.0313737	0.0161094	0.0141991	0.0117284
1785	CL3	Vstm2l	0.998254	0.929002	0.973172	0.0161208	0.0441112	0.0260289	0	0	0.0133108
1786	CL3	Ablim3	1.01037	0.90214	0.984753	0.0117094	0.0091544	0.0288095	0.0332837	0.0128756	0.006906
1787	CL3	Islr2	1.04092	0.928748	0.943748	0.0193673	0.0243731	0.0257172	0.00894288	0.00553234	0.00264991
1788	CL3	Adap1	1.00934	0.885527	0.902665	0.0299785	0.0136717	0.0376475	0.0497076	0.0384582	0.0330041
1789	CL3	Adrb1	0.9836	0.93062	0.939289	0.00807443	0.022094	0.0260743	0.0624786	0.00776875	0.020001
1790	CL3	Elmod1	0.978171	0.86894	0.964881	0.0331391	0.0523144	0.0514491	0.0211339	0.0183949	0.0115765
1791	CL3	Rbfox1	0.964485	0.881605	0.971984	0.0466959	0.0665487	0.0468369	0.0131977	0.00536074	0.00328606
1792	CL3	Kcnq3	0.991167	0.866312	0.97276	0.039688	0.0506247	0.0562115	0.0108854	0.00717773	0.00517424
1793	CL3	Fbll1	1.00385	0.874601	0.960409	0.0432456	0.0447035	0.0465501	0.0159346	0.00832169	0.00238051
1794	CL3	Nos1	0.998318	0.862448	1.02451	0.0318391	0.0421085	0.0265608	0.00879877	0.0034463	0.0019717
1795	CL3	Reln	1.00306	0.868479	0.993583	0.0363555	0.0483522	0.035359	0.0062134	0.00540813	0.00319346
1796	CL3	Atp1a3	0.968967	0.875363	1.01721	0.033558	0.0394659	0.0372257	0.0107946	0.0100185	0.00739492
1797	CL3	Cdh13	1.03553	0.867387	1.04175	0.0123242	0.0131143	0.016306	0.00624397	0.00395254	0.003392
1798	CL3	1600029O15Rik	0.988274	1.01539	0.868244	0.03035	0.0170352	0.0552863	0.0129035	0.00673871	0.00578304
1799	CL3	2900079G21Rik	0.965635	1.05694	0.884195	0.010415	0.0316649	0.0411063	0.00383759	0.00334023	0.00286653
1800	CL3	Kcna1	1.00211	0.982512	0.957176	0.014195	0.0136871	0.0170259	0.00493153	0.00468261	0.00368366
1801	CL3	Sncb	1.04884	0.993476	0.910538	0.0224067	0.00908318	0.00535976	0.00550412	0.00479077	0
1802	CL3	Kcnh3	0.941782	1.02888	0.966636	0.0177172	0.0168944	0.0182042	0.00623149	0.00232452	0.00132991
1803	CL3	Lrfn5	0.991437	1.04113	0.933104	0.00849878	0.00452184	0.0114352	0.00626306	0.00068142	0.00292391
1804	CL3	Rims1	0.935914	0.93892	0.912633	0.0454486	0.0473755	0.0419326	0.0179425	0.0249874	0.0348461
1805	CL3	Diras1	0.959651	0.935978	0.896025	0.0451334	0.0523932	0.0459322	0.0226776	0.0205281	0.0216822
1806	CL3	Bend6	0.932937	0.968234	0.917569	0.0239745	0.0229084	0.0221198	0.0340734	0.0461338	0.03205
1807	CL3	Gad1	0.965257	0.987616	0.976344	0.00880428	0.0160607	0.00947704	0.0251417	0.00705914	0.00424062
1808	CL3	Ina	0.96021	0.965516	1.00039	0.0173496	0.0170576	0.0201305	0.00871741	0.00672047	0.00390694
1809	CL3	Kcna6	0.94032	0.974925	0.978183	0.0125483	0.0114453	0.0221027	0.015132	0.0208539	0.0244899
1810	CL3	Fam123c	0.942519	0.992369	0.969424	0.0205868	0.0269139	0.0332398	0.00758557	0.00396148	0.00339967
1811	CL3	Ano4	0.944987	0.959751	0.987068	0.0222524	0.0304446	0.0319371	0.0204983	0	0.00306228
1812	CL3	Hecw1	0.932943	0.953701	0.988994	0.0301927	0.040669	0.0367508	0.00732282	0.0049029	0.00452315
1813	CL3	Sphkap	0.922447	0.977668	1.00241	0.0222407	0.0289795	0.0153901	0.0122925	0.0106993	0.00787028
1814	CL3	Ppp2r2c	0.912868	0.954859	0.99584	0.0442515	0.0394007	0.039127	0.00698798	0.00405488	0.00260987
1815	CL3	Tmem63c	0.933529	0.994284	1.0229	0.0103327	0.00785366	0.018537	0.00190363	0.00497075	0.00568774
1816	CL3	Npy	0.940553	1.00742	1.02412	0	0	0.00845191	0	0	0.0194498
1817	CL3	Ccbe1	0.901715	1.02202	1.03616	0.00969019	0.00589227	0.0173844	0.00714106	0	0
1818	CL3	Arpp21	0.902107	1.00874	0.987683	0.0156326	0.034001	0.0362431	0.0106341	0.00347095	0.00148935
1819	CL3	Golga7b	0.863524	1.02925	0.995205	0.0202974	0.0319774	0.0297933	0.00407943	0.0213044	0.00457076
1820	CL3	Ngfr	0.88546	1.00524	0.990208	0.0087101	0.0045397	0.0227695	0.0123791	0.0203523	0.0503431
1821	CL3	Gpr26	0.858639	1.05134	1.02133	0.0190269	0.0173544	0.0242046	0.00382409	0	0.00428466
1822	CL3	Runx1t1	0.849342	1.05431	1.03504	0.0124292	0.0155297	0.0185107	0.00715198	0.0045869	0.00309288
1823	CL3	Csmd3	0.830981	1.06656	1.03408	0.0115947	0.0148057	0.0224653	0.0128169	0.00669347	0
1824	CL3	Ipw	0.83702	1.05954	1.0089	0.00908581	0.0310768	0.0415653	0.00251087	0.00655638	0.00375105
1825	CL3	Rph3a	0.84297	1.05382	1.0606	0.00320927	0.00731792	0.0172725	0.00532131	0.00617555	0.00331234
1826	CL3	A830039N20Rik	0.860515	1.04306	1.05012	0.0120666	0.0220119	0.00974152	0	0	0.00249084
1827	CL3	Glra2	0.888275	1.07976	0.997855	0.00553231	0.00925102	0.0148876	0.00101924	0.00266144	0.000761333
1828	CL3	Lrrc55	0.868563	1.01272	0.947372	0.0319108	0.0545734	0.0472302	0.0110232	0.0134325	0.0131743
1829	CL3	Iqsec3	0.891071	1.02784	0.934236	0.0320728	0.0477295	0.0363406	0.0149278	0.0129931	0.00278761
1830	CL3	Pde2a	0.838306	1.0256	0.956905	0.0495257	0.0492789	0.0424058	0.011198	0.0119127	0.0148702
1831	CL3	Ptpn5	0.857571	0.990485	0.964938	0.0392723	0.0459433	0.055139	0.0207622	0.0135535	0.0123363
1832	CL3	Kcnt1	0.857084	0.960132	0.948854	0.0464753	0.04239	0.0472474	0.0342493	0.0273264	0.0362425
1833	CL3	Rps6kl1	0.835089	0.989828	0.944861	0.0483903	0.045516	0.0488324	0.0267454	0.0232792	0.0374583
1834	CL3	Dlx1as	0.872547	0.992016	0.920413	0.10244	0.0481775	0.0206752	0.031848	0.00924016	0.00264325
1835	CL3	4833424O15Rik	0.875294	1.03076	0.83964	0.0381101	0.0608302	0.0307666	0.0263294	0.055001	0.0432675
1836	CL3	Dact1	0.899124	1.01455	0.869844	0.0419287	0.0483723	0.0465963	0.0268068	0.0250771	0.0276962
1837	CL3	BC024139	0.855876	1.02188	0.889434	0.0123987	0.0226177	0.0293615	0.0603045	0.0405597	0.0675677
1838	CL3	Cntnap3	0.839976	1.12462	0.914772	0	0	0.0198812	0.0326666	0.028433	0.0396511
1839	CL3	Fam135b	0.884791	1.08375	0.901209	0.00862966	0.0196777	0.0139336	0.0381571	0.0249089	0.0249391
1840	CL3	Nxph1	0.866831	1.12262	0.940155	0.00457857	0.0146164	0.022178	0.0126529	0.00881048	0.007561
1841	CL3	Sprn	0.909316	1.12533	0.917422	0.00605239	0.00552038	0.0130298	0.00669035	0.0116465	0.00499742
1842	CL3	Cacng2	0.891699	1.12496	0.891012	0.0324242	0.0188198	0.0317289	0.0065167	0.00283606	0
1843	CL3	Chrm1	0.883384	1.13631	0.870823	0.020332	0.00741791	0.0262627	0.0224751	0.0195623	0.0134304
1844	CL3	Rnf112	0.85347	1.10176	0.874192	0.0394199	0.0394913	0.0681695	0.00785777	0.00870468	0.00693662
1845	CL3	Shisa6	1.0019	0.873693	0.870283	0.0777979	0.0678516	0.0800751	0.0106713	0.00601007	0.0117221
1846	CL3	Nefl	0.993684	0.871934	0.856017	0.0677675	0.0549428	0.0648407	0.041617	0.0181117	0.0310862
1847	CL3	Rgnef	0.971502	0.828931	0.861264	0.0811028	0.0776724	0.0873001	0.0403431	0.0117049	0.0401796
1848	CL3	Scg2	1.0128	0.888943	0.854828	0.0415708	0.107431	0.0820368	0	0.00666617	0.00572079
1849	CL3	Ptpro	1.06592	0.828488	0.890208	0.0499214	0.0636158	0.0570785	0.0203307	0.013789	0.0106501
1850	CL3	Lhx5	1.13707	0.785942	0.82666	0.0275889	0.0956224	0.0890912	0.0182981	0.0106178	0.00911199
1851	CL3	9930013L23Rik	1.02634	0.847221	0.742501	0.0890329	0.143338	0.124137	0.0145314	0.0074739	0.0054272
1852	CL3	Plxnd1	1.08471	0.922354	0.761769	0.0379004	0.0308598	0.03782	0.0363213	0.0352136	0.0530523
1853	CL3	Ppp1r14c	1.03479	0.974993	0.843764	0.0321525	0.041274	0.0333276	0.0157962	0.0160405	0.00786612
1854	CL3	Slc32a1	1.07493	0.809286	1.01433	0.0358082	0.0151638	0.00688293	0.0339279	0.00861314	0.00105595
1855	CL3	Grm2	1.12569	0.807759	0.970868	0.0217432	0.029748	0.0312063	0.00400585	0	0.00897663
1856	CL3	Thsd7a	1.10688	0.753641	0.93722	0.0310353	0.0396302	0.055678	0.0480292	0.0159255	0.0119586
1857	CL3	Lrfn2	1.07227	0.761295	0.984068	0.0241435	0.0220212	0.0779651	0.0266883	0.0116147	0.0199351
1858	CL3	Cdh12	1.24929	0.710169	0.984577	0.00687516	0.0313541	0.0111008	0.00379992	0	0.00283839
1859	CL3	Stac2	0.916113	0.943214	1.03575	0.0209872	0.047856	0.0225909	0.00386656	0.0067309	0.00288817
1860	CL3	Slc1a1	0.920844	0.933617	1.03657	0.0245947	0.0323296	0.0319246	0.00639697	0.00835187	0.00537557
1861	CL3	Chrm3	0.909836	0.95186	1.0409	0.0208434	0.0316854	0.0448723	0	0	0
1862	CL3	Cacna1b	0.888632	0.92901	1.02844	0.0303223	0.0441993	0.0433157	0.0144098	0.00763441	0.0140394
1863	CL3	Chl1	0.888184	0.938922	1.04102	0.0247161	0.0508986	0.0431857	0.00704318	0.00336834	0.0026594
1864	CL3	Dnm3	0.893707	0.985638	1.02425	0.0127203	0.0170979	0.0194575	0.0162812	0.0148153	0.016031
1865	CL3	Mapt	0.88955	0.974017	1.04542	0.0177912	0.0236144	0.0228189	0.0115455	0.00928272	0.00595643
1866	CL3	Ntsr1	0.883269	0.937114	1.04739	0.00548957	0.0125176	0.0147726	0.0348921	0.0316905	0.0328621
1867	CL3	Stk32b	0.88477	0.946054	1.0591	0.0250556	0.026662	0.0269701	0.0108808	0.0109056	0.00960524
1868	CL3	Kcnma1	0.905748	0.929535	1.08072	0.0311247	0.022711	0.0178683	0.00458738	0.00598927	0.0017133
1869	CL3	Calb2	0.871408	0.933363	1.10075	0.0289352	0.0395877	0.0259552	0	0	0
1870	CL3	Gm5107	0.921046	0.964608	1.08982	0.00672081	0.0122601	0	0	0	0.00554933
1871	CL3	Tmem130	0.881063	0.976516	1.0992	0.0114957	0.0117958	0.0108273	0.00158842	0.00276512	0.00474595
1872	CL3	Stmn2	0.944869	0.932291	1.0506	0.0129077	0.0228154	0.0189725	0.00993855	0.00488196	0.00271958
1873	CL3	Grm5	0.942856	0.936933	1.05662	0.0105946	0.014495	0.0171063	0.00585567	0.00679569	0.00874791
1874	CL3	Nxph3	0.959197	0.928708	1.03768	0.0145867	0.0199567	0.0279134	0.0071663	0.000779692	0.00401471
1875	CL3	LOC100046763	0.977203	0.918515	1.0561	0.00491137	0.0223983	0.00528667	0.0108581	0.00472544	0
1876	CL3	Eef1a2	0.93319	0.918437	1.07076	0.0111229	0.0137258	0.0183114	0.0166348	0.0113313	0.00648289
1877	CL3	Trim67	0.942446	0.910283	1.06321	0.0209891	0.0226967	0.0255044	0.00705612	0.00405973	0.00375199
1878	CL3	Rgs6	0.935589	0.906831	1.02734	0.00938848	0.0171264	0.00842157	0.043242	0.0391432	0.01292
1879	CL3	Grik3	0.955805	0.954042	1.05508	0.00644267	0.00848806	0.00616442	0.00915655	0.00245983	0.0023643
1880	CL3	Gpr22	0.950838	0.958069	1.05309	0.00482813	0.00880746	0.0103941	0.00533704	0.00464535	0.00398656
1881	CL3	March4	0.931511	0.953083	1.06462	0.0111475	0.0139136	0.0195779	0.00259422	0.001129	0.00242223
1882	CL3	Syt1	0.928179	0.944745	1.02812	0.0214298	0.0251729	0.0220188	0.0125621	0.00999684	0.00777482
1883	CL3	Dbc1	0.921949	0.953328	1.0247	0.0251405	0.0128984	0.0152221	0.017369	0.0151179	0.0142713
1884	CL3	Abcc8	0.924453	0.854119	1.02144	0.0403938	0.0739998	0.0612427	0.0100703	0.00661525	0.00766408
1885	CL3	Myt1l	0.934089	0.845673	1.02844	0.0405071	0.0785426	0.0564309	0.0104327	0.00417574	0.00170645
1886	CL3	Gpr85	0.905509	0.867392	1.00388	0.0392041	0.0658912	0.0559504	0.0287287	0.0178004	0.0156397
1887	CL3	Slc7a14	0.931871	0.823241	1.04754	0.0156919	0.0608282	0.0548955	0.0216823	0.0150978	0.0291525
1888	CL3	Trpv2	0.928579	0.862961	1.05509	0.0269038	0.0306737	0.0217197	0.0148698	0.0258853	0.0333215
1889	CL3	Nmnat2	0.936813	0.895058	1.01014	0.0330436	0.0462935	0.0452432	0.0160717	0.00991931	0.00742122
1890	CL3	AI593442	0.921449	0.896966	1.04066	0.0275899	0.0503293	0.0356377	0.0121992	0.0106182	0.00455616
1891	CL3	Elfn2	0.891508	0.910301	1.0192	0.0474551	0.0448868	0.0529732	0.0168381	0.00958267	0.00725619
1892	CL3	Cplx1	0.911317	0.890233	1.00899	0.0494382	0.042343	0.0363426	0.0313233	0.0185626	0.0114497
1893	CL3	Caly	0.887447	0.860405	1.04273	0.0226089	0.00687385	0.0324487	0.0666454	0.043506	0.0373361
1894	CL3	Grin2b	0.858531	0.840923	1.07222	0.0148373	0.0287578	0.0275501	0.0578144	0.0571025	0.0422662
1895	CL3	Hivep2	0.831546	0.877384	1.04928	0.0319754	0.0374975	0.038764	0.0468537	0.0417013	0.0449973
1896	CL3	Scn2a1	0.879721	0.87711	1.03346	0.0304232	0.04793	0.0347327	0.0295536	0.0328195	0.0342549
1897	CL3	Cntn1	0.881546	0.851079	1.01103	0.0604688	0.0398331	0.0235045	0.0854099	0.0193932	0.0277382
1898	CL3	Grip2	0.880444	0.908557	1.12233	0.0158581	0.0255903	0.021009	0.00809057	0.00704202	0.0110795
1899	CL3	Lingo1	0.878144	0.882793	1.14155	0.0224106	0.0286169	0.0227446	0.0120325	0.0080088	0.00370085
1900	CL3	Gm14204	0.894213	0.890967	1.10352	0.0204855	0.0186848	0.0192945	0.0410437	0.00862312	0.00317152
1901	CL3	Grin1	0.873039	0.864228	1.14461	0.0225661	0.00914778	0.0269894	0.022173	0.0144745	0.0227733
1902	CL3	4930506M07Rik	0.876903	0.90486	1.05593	0.0441786	0.0514374	0.0344049	0.020163	0.00853342	0.00359253
1903	CL3	Scn3b	0.888617	0.903399	1.06661	0.0293577	0.0440526	0.0390765	0.0139579	0.00971915	0.005213
1904	CL3	Hspa12a	0.853208	0.905282	1.08219	0.0320858	0.0366193	0.0379028	0.0201894	0.0166229	0.0158958
1905	CL3	Nr4a3	0.858469	0.890573	1.05378	0.0482288	0.0462647	0.0465436	0.0220603	0.0176011	0.0164782
1906	CL3	Ppp1r16b	0.947495	0.875014	1.10698	0.0114191	0.0126081	0.0258773	0.00531485	0.0063608	0.00893246
1907	CL3	Gabbr2	0.944306	0.881015	1.12496	0.0135799	0.0165149	0.0146176	0.00500376	0	0
1908	CL3	Rasgrf1	0.977342	0.886165	1.10687	0	0.00842338	0.00497043	0.00765645	0.00666416	0.00190636
1909	CL3	Zfp804a	0.913341	0.895744	1.11754	0.00893023	0.0407262	0.0120158	0.00740364	0.00429607	0
1910	CL3	Adora1	0.92453	0.899053	1.10756	0.0104855	0.0150288	0.0161239	0.00662327	0.0144122	0.00618416
1911	CL3	Jakmip1	0.916475	0.870784	1.13861	0.0201571	0.0190924	0.0242009	0.00471345	0.00372962	0.00224049
1912	CL3	Tnr	0.984974	0.80191	1.18007	0.00980086	0.0100568	0.0065936	0.00541696	0.00117873	0
1913	CL3	Ptprn2	0.97026	0.790675	0.963806	0.0781174	0.0639161	0.0408067	0.0673033	0.0165794	0.00853691
1914	CL3	Nav3	1.01078	0.802805	0.970789	0.0477221	0.0716584	0.0563037	0.0158948	0.0106267	0.0134214
1915	CL3	Fgd3	0.989686	0.832897	0.926689	0.0510676	0.0381098	0.0374794	0.0461866	0.0491343	0.0287497
1916	CL3	Nrxn3	0.985597	0.828758	0.929199	0.0725606	0.0644253	0.0449277	0.03762	0.0210059	0.0159061
1917	CL3	Tmem200a	0.88425	0.749213	0.999662	0.0552539	0.0563261	0.0559775	0.0862277	0.0594165	0.0536739
1918	CL3	Ppp1r1b	0.908008	0.796996	0.967087	0.0297447	0.0310058	0.0274437	0.0575399	0.103232	0.078943
1919	CL3	Nfe2l3	0.844448	0.811848	1.05664	0.0573158	0.0536906	0.0616955	0.0359595	0.0387512	0.0396509
1920	CL3	Pcdha6	0.853067	0.748472	1.04784	0.0893984	0.0815401	0.0577377	0.0395286	0.0086014	0.0738157
1921	CL3	Epha8	0.897657	0.77247	1.08568	0.0982522	0.027574	0.0569477	0.016709	0.00727174	0.0374429
1922	CL3	Syt6	0.96486	0.730279	1.00633	0.0652826	0.0827562	0.0905186	0.0379165	0.0138397	0.00822255
1923	CL3	Adarb2	1.04309	0.686311	0.98963	0.0366976	0.0870267	0.102705	0.00811314	0.0282467	0.0181806
1924	CL3	2810011L19Rik	1.01153	0.706247	1.12533	0	0.0471258	0.0476705	0.0407953	0.0213049	0
1925	CL3	Grm1	1.06965	0.719905	1.05313	0.0807432	0.0294583	0.0304196	0.0089254	0.00776865	0
1926	CL3	Clstn2	0.86544	0.688555	1.1983	0.0603305	0.0618584	0.0443387	0.0326549	0.0248199	0.0237049
1927	CL3	Inhba	0.955341	0.609824	1.26499	0.028518	0.0260112	0.0511619	0.0210159	0.0274384	0.0156981
1928	CL3	Spnb4	0.819354	0.995861	1.08043	0.024268	0.0237744	0.0212849	0.00894197	0.0112422	0.0148429
1929	CL3	LOC100862301	0.806734	0.995584	1.10297	0.013437	0.0350168	0.0227288	0.00636571	0.00923451	0.00792489
1930	CL3	Camk2b	0.820445	1.0262	1.07682	0.0159515	0.0225515	0.0228939	0.00675927	0.00486008	0.00351228
1931	CL3	Cacna1e	0.855528	0.993042	1.06611	0.0142013	0.0176335	0.0201678	0.00936614	0.0111376	0.0128098
1932	CL3	Gria1	0.863994	1.01516	1.06949	0.00808015	0.0121077	0.0142889	0.00574189	0.00573814	0.00540092
1933	CL3	Gm1337	0.853957	1.03269	1.10605	0	0	0.00730243	0	0	0
1934	CL3	Cck	0.840859	1.02801	1.10603	0	0	0.00900619	0	0.0161002	0
1935	CL3	Drd1a	0.828391	1.05541	1.09387	0.00429493	0.00391739	0.00462312	0.00949527	0	0
1936	CL3	Cntnap5c	0.772847	1.05356	1.15889	0.00769012	0.00701414	0	0	0	0
1937	CL3	Otof	0.788541	1.06229	1.108	0.00800805	0.00730413	0.0258599	0	0	0
1938	CL3	Elfn1	0.68206	1.05368	1.03621	0.041993	0.0677646	0.0625872	0.0357071	0.00932383	0.0106687
1939	CL3	Neto1	0.718788	1.01811	1.0366	0.0619076	0.0494076	0.0208244	0.0384936	0.0335047	0.0223636
1940	CL3	Fam19a2	0.702034	1.04116	1.06265	0.0206878	0.00808686	0.0159062	0.0653384	0.0426528	0.0414844
1941	CL3	Atp2b3	0.804297	0.934189	1.06075	0.0486323	0.040661	0.0458049	0.0358389	0.00974817	0.0200777
1942	CL3	Kcnv1	0.840742	0.945543	1.07429	0.0207051	0.0306882	0.0473603	0.0200266	0.00996062	0.010685
1943	CL3	Odz1	0.800029	0.98284	1.06292	0.0266249	0.0473548	0.0372572	0.0279597	0.00512339	0.00989281
1944	CL3	Gpr176	0.833454	0.938639	1.07718	0.0263995	0.00240789	0.0142084	0.0496096	0.0254001	0.0326969
1945	CL3	Mef2c	0.8065	0.945538	1.06787	0.0258665	0.0255589	0.024197	0.0343797	0.0334793	0.0366134
1946	CL3	Dlg2	0.82454	0.986978	1.01929	0.0298652	0.0507655	0.042376	0.0170068	0.018721	0.0104616
1947	CL3	Rimbp2	0.847509	0.989628	1.0218	0.0284425	0.0244163	0.0414214	0.0147955	0.0112682	0.0207218
1948	CL3	Trnp1	0.840767	0.99088	1.05023	0.0103853	0.044994	0.0391261	0.01148	0.00999214	0.00214377
1949	CL3	Sh3gl2	0.849468	0.950726	1.02638	0.0429495	0.033298	0.0496988	0.0162212	0.0141189	0.0171405
1950	CL3	Epb4.9	0.784193	0.94901	0.992153	0.0134738	0.0259443	0.0225608	0.170453	0.0187254	0.0234866
1951	CL3	Spock1	0.784689	0.921007	1.15529	0.0257219	0.0428768	0.0295968	0.0161774	0.0162143	0.00842212
1952	CL3	Erbb4	0.772521	0.940223	1.14856	0.036077	0.0246793	0.0157762	0.031156	0.0151862	0.0158252
1953	CL3	Mc4r	0.837721	0.965062	1.16675	0.00742111	0.00541503	0.00639055	0.00328133	0.0042841	0.00367654
1954	CL3	Gm1043	0.857022	0.942725	1.17743	0.00804039	0.00366681	0.00576985	0.00148131	0.003868	0
1955	CL3	Cacna1i	0.790637	0.97813	1.16595	0.0153048	0.0155106	0.0183048	0.00563934	0.00490848	0.00561649
1956	CL3	Hs3st4	0.785223	0.9795	1.2071	0.00238004	0.00542707	0.0115286	0.00131545	0.00457987	0.00294777
1957	CL3	Gpr12	0.750084	0.965252	1.22271	0.00531581	0.00484854	0.00572201	0.00587612	0.035802	0.00438923
1958	CL3	Sla	0.768862	0.918883	1.2742	0.00515873	0.00855504	0.00858179	0.00466567	0.00451221	0.00658291
1959	CL3	Crym	0.762619	0.866777	1.28075	0.00328055	0.00897654	0.00706245	0.0290107	0.00631271	0.0352135
1960	CL3	Galnt9	0.887457	0.885559	1.19845	0.00747199	0.017038	0.00402147	0	0	0
1961	CL3	Dync1i1	0.845211	0.851996	1.20381	0.0185963	0.0146487	0.0209271	0.012147	0.0187055	0.0139589
1962	CL3	Ifi203	0.71108	0.99344	1.172	0.0101518	0.00925946	0.0327827	0.0112219	0.0097675	0.0502938
1963	CL3	Rgs4	0.682355	0.953555	1.19632	0.0131285	0.0119745	0.00565267	0.031927	0.0530522	0.0520325
1964	CL3	Cntnap5b	0.672692	0.877874	1.15455	0.0837845	0.0764197	0.0245964	0.0168392	0.0366421	0.0566021
1965	CL3	Cyp26b1	0.488185	0.980426	1.15585	0.0765075	0.0947046	0.0823536	0.0483267	0.0420635	0.0315859
1966	CL3	Hpcal4	0.509609	1.13781	1.24623	0.00707055	0.0128981	0.0152217	0.0390791	0.0204086	0.0116762
1967	CL3	Lgi1	0.727904	1.11244	1.07503	0.0306057	0.00797584	0.014119	0.00966621	0.00420672	0.0180507
1968	CL3	Thy1	0.717035	1.12312	1.07094	0.0379753	0.0207823	0.00817543	0.00839562	0.00730754	0.0062712
1969	CL3	Cdkl2	0.705434	1.12687	1.10868	0.00599064	0.00546405	0.0128968	0.0132442	0.0115277	0.00989286
1970	CL3	Dgkg	0.673694	1.22357	1.0571	0.00412203	0	0.022185	0.00911303	0	0.0102106
1971	CL3	Lhx6	0.796552	1.15991	1.00353	0.00230278	0.00840145	0.00619686	0.0140003	0.00387731	0.00522883
1972	CL3	Dpp10	0.779937	1.16537	0.988554	0.00384153	0.0105116	0.0144727	0.0148626	0.0129363	0.00951578
1973	CL3	Gabra5	0.781629	1.1408	1.01411	0.0169225	0	0	0	0.0325636	0.0139728
1974	CL3	Sst	0.914736	1.27679	0.787862	0.00354761	0.00323577	0.0038187	0.00196078	0.00511997	0.00292924
1975	CL3	Nxph2	0.724967	1.37383	0.882193	0	0	0.0131406	0	0.00587281	0
1976	CL4	Mtap2	0.684068	0.61885	0.675507	0.212786	0.244098	0.219972	0.114313	0.12723	0.103175
1977	CL4	Gm15800	0.694653	0.615456	0.658534	0.212231	0.248552	0.208404	0.127608	0.121492	0.113068
1978	CL4	Nnat	0.671196	0.635397	0.653411	0.208816	0.247564	0.220539	0.132714	0.117723	0.112639
1979	CL4	Gm5124	0.685902	0.642665	0.660156	0.226468	0.207696	0.200912	0.122419	0.137681	0.1161
1980	CL4	Magi2	0.672834	0.621244	0.670811	0.198335	0.232382	0.201272	0.13977	0.142286	0.121066
1981	CL4	Atrnl1	0.648262	0.617561	0.677741	0.200701	0.229248	0.203211	0.140769	0.148559	0.133947
1982	CL4	Kctd13	0.657991	0.643098	0.649838	0.20507	0.213133	0.212391	0.133975	0.143199	0.141305
1983	CL4	Zswim6	0.656462	0.591452	0.685499	0.173972	0.230505	0.193946	0.150442	0.16471	0.153012
1984	CL4	Myl6b	0.619373	0.591539	0.709465	0.208463	0.214872	0.215271	0.15175	0.145129	0.144138
1985	CL4	Tnfrsf21	0.646324	0.565295	0.665877	0.233217	0.239988	0.204465	0.13376	0.153653	0.157422
1986	CL4	5031439G07Rik	0.671141	0.592856	0.663766	0.203149	0.22102	0.192085	0.164903	0.148138	0.142942
1987	CL4	Apc	0.666573	0.608975	0.648964	0.196635	0.218974	0.199614	0.16827	0.151924	0.140071
1988	CL4	Ttll1	0.685991	0.586663	0.639889	0.217862	0.231777	0.197382	0.166516	0.144597	0.129322
1989	CL4	Gtdc1	0.659105	0.640329	0.617905	0.213295	0.201887	0.204083	0.173991	0.153162	0.136241
1990	CL4	Stx7	0.687493	0.638146	0.63928	0.191745	0.220182	0.199313	0.157727	0.152251	0.113864
1991	CL4	Tcp11l2	0.67766	0.627421	0.647131	0.151614	0.250774	0.191211	0.19511	0.140431	0.118647
1992	CL4	Tppp	0.693692	0.569358	0.664518	0.214691	0.188655	0.214187	0.140367	0.159961	0.15457
1993	CL4	March9	0.720866	0.569147	0.634601	0.223722	0.206656	0.197358	0.150692	0.16361	0.133348
1994	CL4	Cacnb1	0.705812	0.589904	0.629982	0.206178	0.203497	0.210188	0.143068	0.136472	0.1749
1995	CL4	D16H22S680E	0.631757	0.628609	0.61541	0.200308	0.2394	0.217844	0.174846	0.147534	0.144291
1996	CL4	Sgtb	0.627924	0.64124	0.636085	0.1871	0.258475	0.224167	0.154813	0.149137	0.12106
1997	CL4	Cadm3	0.621476	0.604605	0.651738	0.212812	0.252283	0.230614	0.143255	0.146483	0.136735
[truncated: 411 more rows]

## Sheet: S2
Table S2. Heatmap value data of differentially expressed genes during mouse cortical development.
No	Cluster	Gene_id	Cor_E11-1	Cor_E11-2	Cor_E11-3	Cor_E13-1	Cor_E13-2	Cor_E13-3	Cor_E17-1	Cor_E17-2	Cor_E17-3	Cor_P01-1	Cor_P01-2	Cor_P01-3
1		Olig3	0.102712	3.20383	0.37298	0.0501981	0.0539393	0.0984795	0	0.0340775	0.0671161	0.0084599	0.00820842	0
2		Fgf17	1.32707	1.94987	0.335499	0.122291	0.0646919	0.110729	0.013508	0.0153265	0.00838494	0.017122	0.0184589	0.0170492
3		Hbb-bh1	1.59881	0.458259	1.89178	0.0224426	0.00634014	0.0222621	0	0	0	0	0.000103375	0
4		Gata1	1.57372	0.45379	1.71505	0.0935575	0.0861686	0.0393305	0.0383838	0	0	0	0	0
5		Gypa	1.6511	0.448323	1.56547	0.0910701	0.0565398	0.0929046	0.0290604	0.00824317	0.0432934	0.00818563	0.00397115	0.00183394
6		Rhd	1.77702	0.449433	1.5688	0.0479429	0.0352478	0.0594033	0.0144933	0.0171297	0.0112458	0.00765457	0.00247568	0.00914648
7		Klf1	1.16056	0.46958	1.50113	0.181484	0.231903	0.22517	0.0352164	0.046617	0.0393484	0.0297589	0.0481238	0.0311141
8		Epor	1.03991	0.38564	1.28099	0.139366	0.119802	0.145298	0.0743308	0.102719	0.106477	0.185214	0.210962	0.209285
9		Slc25a37	1.47876	0.541251	1.15299	0.171858	0.197248	0.181936	0.0367322	0.0418242	0.0335595	0.0502758	0.0484278	0.0651354
10		Car2	1.46576	0.484342	1.01277	0.144922	0.118695	0.117136	0.0735288	0.084827	0.0657364	0.134168	0.124176	0.173937
11		Tal1	1.28745	0.524242	1.14575	0.220749	0.115559	0.243851	0.0633967	0.089146	0.0575157	0.0915762	0.0766366	0.0841203
12		Uba7	1.32506	0.417544	1.24375	0.127094	0.119912	0.135006	0.120183	0.10101	0.118811	0.128515	0.0760336	0.0870817
13		Slfn14-ps	2.34591	0.706629	0.728752	0.0838376	0.0386082	0.0563911	0	0	0.00533775	0.00605536	0.0176261	0.0108533
14		Hsd3b6	2.18477	0.810421	0.548339	0.190039	0.0806063	0.15894	0.00410355	0.00097	0.00254724	0.00577937	0.00700947	0.00647418
15		Trib3	1.61381	0.780985	0.477503	0.198152	0.109337	0.214331	0.0692113	0.0945257	0.0620566	0.097476	0.141868	0.14074
16		Fam46c	1.81036	0.842173	0.5254	0.228535	0.101614	0.248908	0.0584661	0.055281	0.0597066	0.0185935	0.0283498	0.0226142
17		Hba-a1	1.69934	0.54141	0.653732	0.244399	0.178577	0.319324	0.105283	0.0796379	0.12635	0.00988525	0.0287742	0.0132884
18		Plek2	1.70001	0.597509	0.85647	0.166827	0.101321	0.204908	0.0729079	0.039392	0.0452568	0.0806789	0.0426985	0.0920215
19		Alas2	1.58226	0.558456	0.891931	0.149231	0.126762	0.193016	0.127895	0.0672712	0.169032	0.0629247	0.0402205	0.0310021
20		Cited4	1.70976	0.427938	1.3619	0.0459009	0.0184957	0.0607832	0.0247167	0.0155801	0.0102284	0.0522159	0.0956981	0.17678
21		Csf2rb	1.72709	0.409451	1.16982	0.129232	0.0854542	0.0858098	0.0523402	0.0449898	0.0915617	0.0469096	0.0942813	0.063059
22		Adra2b	2.01806	0.487113	1.25926	0.0253144	0.0155435	0.0212838	0.0934717	0	0.0290108	0.0146271	0.00354808	0.0327712
23		Slc4a1	1.96691	0.583138	1.2514	0.0687841	0.0250137	0.0865382	0.00509904	0.00249991	0.00703372	0.00132989	0.00141939	0.000834271
24		Ermap	1.96736	0.572791	1.21642	0.0532285	0.0209717	0.059522	0.0216561	0.0144539	0.0213503	0.0161471	0.0200191	0.0160785
25		Spna1	1.89275	0.517813	1.46646	0.0324329	0.0183421	0.0552554	0.00367673	0.00463524	0.00532535	0.00086304	0.00167477	0.000773437
26		Hba-x	1.86234	0.538939	1.4075	0.0831449	0.0306571	0.0771186	7.37288e-05	0	0	1.73064e-05	0.000201503	1.55096e-05
27		Acp5	1.91715	0.567405	1.39656	0.0417196	0.0194908	0.0256214	0.0104186	0.00492552	0.00808406	0	0.00533896	0.00328749
28		Rhag	1.93258	0.593753	1.40298	0.0225369	0.00403609	0.0353706	0.00539363	0	0.00334804	0	0	0
29		Trim10	2.05349	0.715973	1.01733	0.0616733	0.0362905	0.0795088	0.0105428	0.00199369	0.0130887	0.00445449	0.00432207	0.00133067
30		Kel	2.18395	0.646092	1.0075	0.0562038	0.027115	0.0742577	0.00164705	0	0	0.00115984	0	0.00207885
31		Pkhd1l1	2.20338	0.542832	1.11592	0.0304769	0.00181935	0.031888	0.00729386	0.00689651	0.00754599	0.0102726	0.0232568	0.0184121
32		BC021767	2.11106	0.497037	1.16398	0.0649443	0.0261692	0.0191113	0.0116571	0	0.043416	0.0246264	0.0159296	0.0220696
33		Grap2	2.00939	0.742636	0.85868	0.0964505	0.0489405	0.113531	0.00384716	0.0181879	0.00955234	0.0162548	0.0315432	0.0509852
34		Treml2	1.84587	0.713902	0.848229	0.0867931	0.0880803	0.204326	0.00692389	0.0392802	0.068767	0.0341302	0.0331157	0.0305868
35		Hbb-y	1.91232	0.692591	0.979873	0.14269	0.0729476	0.199276	2.46961e-05	7.78356e-06	2.55497e-05	0	0.000230609	1.55852e-05
36		Mylk3	1.95608	0.671327	1.06722	0.043973	0.0337502	0.0369716	0.0360816	0.025587	0.033596	0.0190563	0.0308164	0.0455409
37		1300017J02Rik	1.92406	0.691962	1.08247	0.0388497	0.0313088	0.0628781	0.0209198	0.0395602	0.00432858	0.0343735	0.0428808	0.0264041
38		Pdzk1ip1	1.87454	0.601217	1.14057	0.130568	0.0542065	0.171155	0	0	0.00793513	0.00300064	0.00873433	0.00806732
39		Epb4.2	1.87456	0.697159	1.20204	0.07765	0.0326493	0.103323	0.00242394	0.00229189	0.00300927	0.00170692	0.00165618	0.0015297
40		Nfe2	1.86215	0.68388	1.12293	0.083773	0.0600109	0.119152	0.0250611	0.00947835	0.00933387	0.0176478	0.00342465	0.00316312
41		Fezf1	0.973536	0.750343	2.16412	0.0317195	0.0127813	0.056005	0	0	0	0.00400927	0.00389009	0.00359302
42		Hemgn	1.14619	0.238607	2.5781	0.0186385	0.00400551	0.0109696	0	0	0.00166134	0	0.00182866	0
43		Pklr	0.634005	0.168185	2.01697	0.0604327	0.103898	0.0569077	0.1562	0.114871	0.107733	0.171103	0.201592	0.208103
44		Acta2	0.212438	0.352066	1.83122	0.445112	0.320954	0.365377	0.0756895	0.107349	0.0391529	0.0799499	0.0459694	0.124723
45		Tagln	0.318078	0.364035	1.41978	0.363553	0.325867	0.30106	0.115427	0.101697	0.100961	0.184733	0.184619	0.220186
46		Six2	0.55389	0.599212	1.8031	0.389392	0.278942	0.354996	0.00548182	0	0.00340279	0.0115808	0	0
47		Col8a2	0.436003	0.714637	1.74934	0.357309	0.330187	0.256556	0.00684101	0.0145537	0.0095546	0.0529912	0.0245395	0.0474895
48		C130021I20Rik	0.533458	0.578488	2.02573	0.247325	0.274716	0.31075	0	0	0.007431	0.01686	0.00272647	0.00251826
49		Msx2	0.609867	0.760372	2.02529	0.237582	0.137218	0.174785	0.0127933	0.00403212	0	0.0210209	0.0116549	0.00538241
50		Cdh3	0.732552	0.581828	1.52311	0.449731	0.528961	0.128767	0.00872689	0.0165029	0.00541713	0.0184362	0.00596272	0
51		Msx1	0.559058	0.836429	1.44943	0.436403	0.289511	0.388614	0.00544913	0.00515228	0	0.0153489	0.0111695	0.00343884
52		Bmp4	0.675229	0.908236	1.34299	0.318819	0.221193	0.366414	0.00360478	0.0204504	0	0.0761537	0.012315	0.0545978
53		Alx4	0.731064	0.788844	1.26484	0.397272	0.294337	0.422565	0.0109939	0.024255	0.0098574	0.0361285	0.00751168	0.0123343
54		Six3os1	0.730472	0.964822	1.33876	0.158559	0.111449	0.0884073	0.362921	0.0178049	0.149832	0.0373705	0.00935731	0.0302496
55		Hapln1	0.624093	0.724192	1.67246	0.204741	0.149032	0.255251	0.0142257	0.0194288	0.0107928	0.0912714	0.105838	0.128678
56		Samd3	0.742618	0.62936	1.65059	0.147863	0.102807	0.317382	0.0686928	0.0531414	0.0697752	0.0263852	0.132271	0.0591147
57		Hmga2	0.974794	0.952052	1.6208	0.165852	0.0768403	0.202552	0.00180625	0.000853927	0.00246667	0.00050878	0.000678777	0.000797925
58		Gyltl1b	0.931146	0.944599	1.61937	0.173695	0.0948497	0.150827	0.0122664	0.0193302	0.0203046	0.0172757	0.0111748	0.00516071
59		Svep1	0.372674	0.451547	1.22319	0.524403	0.498468	0.735975	0.0193081	0.0121708	0.0119853	0.070249	0.0373785	0.0426473
60		Wisp1	0.347921	0.538488	1.09444	0.486416	0.499566	0.604188	0.0733197	0.0729742	0.100607	0.0788054	0.044823	0.0584472
61		Colec12	0.520563	0.820399	1.13362	0.561841	0.320643	0.449263	0.014893	0.0217259	0.0147914	0.0755099	0.0337253	0.0330296
62		Gpc3	0.56199	0.678947	1.06738	0.600321	0.435532	0.500789	0.0330226	0.0286217	0.0243419	0.033428	0.0117516	0.0238791
63		Aebp1	0.49168	0.59657	1.06826	0.547725	0.43781	0.551028	0.0271598	0.0417304	0.0175617	0.130692	0.0440733	0.0457068
64		Cnn2	0.56442	0.635241	1.18779	0.420635	0.310257	0.381299	0.0893011	0.108097	0.0944184	0.0680679	0.0553165	0.0851536
65		Pcolce	0.504263	0.606913	1.11963	0.450313	0.373829	0.42901	0.0951554	0.0633891	0.0966547	0.120309	0.0709263	0.0696043
66		Prrx2	0.529079	0.62399	1.04202	0.458038	0.36827	0.39211	0.0781902	0.121768	0.105637	0.0874496	0.100563	0.0928834
67		Crabp1	0.509581	0.494761	1.14778	0.347367	0.391185	0.328534	0.313656	0.0308926	0.0946453	0.0720908	0.0550653	0.214438
68		Dlk1	0.521742	0.424029	1.0826	0.438319	0.334879	0.396877	0.217216	0.211568	0.23068	0.0617374	0.0464913	0.0338573
69		Zfhx3	0.570497	0.555072	0.962194	0.312485	0.306756	0.400745	0.348998	0.102138	0.213198	0.0819205	0.0577215	0.0882732
70		Lhx5	0.471406	0.492477	0.923774	0.304273	0.30544	0.351087	0.212711	0.296248	0.248017	0.143716	0.149264	0.101585
71		Hmha1	0.592447	0.588249	0.917426	0.305048	0.276163	0.373205	0.137963	0.101096	0.186265	0.18216	0.205025	0.134952
72		Igdcc3	0.642173	0.568288	0.891557	0.324827	0.296533	0.316095	0.181859	0.203264	0.198249	0.128854	0.157622	0.0906805
73		Tmem119	0.476595	0.550585	0.93135	0.386487	0.313646	0.384941	0.182404	0.132103	0.245724	0.150311	0.140539	0.105315
74		Tpm2	0.546711	0.572641	1.01692	0.356725	0.32637	0.398599	0.185594	0.131612	0.146311	0.120238	0.0811574	0.117125
75		Peg10	0.567542	0.538767	0.935381	0.333977	0.343	0.448143	0.166766	0.151049	0.204563	0.104749	0.104141	0.101923
76		Zfp503	0.504347	0.695271	1.19963	0.389437	0.230943	0.28542	0.282243	0.0648461	0.142452	0.0761576	0.0576732	0.0715801
77		Lin28b	0.65891	0.761462	1.23954	0.228009	0.147293	0.234839	0.163704	0.0958201	0.130652	0.101556	0.123837	0.11438
78		Lrp2	0.68118	0.749328	1.08946	0.32275	0.242897	0.297124	0.160495	0.151751	0.0985061	0.0749227	0.0837847	0.0477975
79		Slc38a4	0.658247	0.720841	1.07779	0.40425	0.324793	0.417986	0.0635177	0.0633939	0.0427136	0.0832449	0.0675096	0.0757157
80		Dkk2	0.601246	0.784416	1.16261	0.375055	0.217379	0.359867	0.11424	0.0493788	0.0638217	0.0930881	0.090321	0.0885731
81		Filip1	0.727338	0.537064	1.06191	0.330762	0.198458	0.317421	0.129075	0.127764	0.147099	0.118588	0.154336	0.150186
82		Tinagl1	0.773947	0.487551	1.14337	0.42175	0.291954	0.248219	0.0815244	0.093601	0.11567	0.0984151	0.115383	0.128621
83		Fam181a	0.736486	0.648264	1.00489	0.431635	0.243693	0.413347	0.0504247	0.0893957	0.0430384	0.106526	0.107666	0.124637
84		Slc43a3	0.778423	0.606763	0.942387	0.403239	0.299096	0.387442	0.109423	0.0905289	0.0999978	0.089897	0.0882631	0.104541
85		Ptgds	0.0621704	0.0708691	0.0143824	0.198945	0.188119	0.112404	0.159977	0.183676	0.177329	2.53473	0.117114	0.180283
86		Trpa1	0.525132	0.478014	0.374278	0.283224	0.0785372	0.209706	0.0393574	0.0496178	0.0407179	0.549685	0.345105	1.02663
87		Slc17a8	0.170926	0.223396	0.0572673	0.36967	0.312102	0.261081	0.0909988	0.136232	0.0611938	0.550025	0.642483	1.12462
88		Gm19410-2	0.0201641	0	0	0.0144536	0.0504751	0.0212665	0.140094	0.171709	0.128832	0.752684	0.92884	1.77148
89		Sidt1	0.0108791	0.0217023	0.0146811	0.0926028	0.0549892	0.11187	0.104978	0.129037	0.0912299	0.948702	0.738792	1.68054
90		Gpc5	0.00842758	0.00210148	0.00454912	0.0283166	0.0243416	0.0244429	0.113851	0.120464	0.0538453	1.01743	0.989041	1.61319
91		Nrgn	0.012879	0.0112245	0.0114741	0.00705817	0.00565805	0.0067256	0.119691	0.183903	0.119834	1.00497	0.930249	1.58633
92		Cplx3	0.00767653	0	0	0.00687815	0.00739076	0.0080962	0.0888898	0.149417	0.0429158	0.994572	0.917769	1.77639
93		Gpr37l1	0	0	0	0	0	0.00430937	0.120912	0.144149	0.0685285	0.921791	0.998556	1.74175
94		Gm19410	0.0253792	0.00506279	0.0109596	0.0136438	0.0146607	0.03212	0.150204	0.160546	0.0851299	0.873771	0.905804	1.72272
95		Ptger3	0.0553238	0.0698965	0.0517629	0.0925306	0.0213057	0.0544584	0.208794	0.228827	0.1679	0.952359	0.713301	1.38354
96		Tgm3	0.0509046	0.0725338	0.0235524	0.0586419	0.0910179	0.122714	0.168413	0.247704	0.145196	0.797223	0.799096	1.423
97		Hspb3	0	0	0.00549077	0	0.00979338	0.00536407	0.35336	0.160868	0.174663	0.981507	0.871852	1.4371
98		Klhl1	0.00989681	0.0473825	0.0106844	0.0230555	0.00762271	0.0208757	0.275039	0.166146	0.183374	0.841073	0.916992	1.49786
99		Kcnj4	0.0271425	0.0212714	0.0251164	0.0347422	0.0205323	0.0327158	0.261912	0.191039	0.174966	0.867728	0.954419	1.38842
100		Vsig2	0.0772194	0.0693186	0.088922	0.0530444	0.047085	0.0760115	0.112597	0.103332	0.100729	0.895513	0.929987	1.44624
101		Kcnh1	0.0330108	0.0237066	0.0342122	0.0402255	0.0546649	0.0306376	0.181779	0.1526	0.0970193	1.05516	0.820663	1.47632
102		Ddn	0.00205394	0.00153649	0.00277173	0.00184032	0.00296621	0.00270778	0.143361	0.23862	0.213658	0.96534	0.91588	1.50926
103		Creg2	0.0056665	0.00423894	0.00152936	0.00888504	0.00272778	0	0.23512	0.227481	0.159525	0.906139	0.886676	1.56201
104		5930438M14	0.00374795	0	0	0.0100745	0	0	0.236284	0.15958	0.149664	0.971169	0.896174	1.57331
105		Gpnmb	0.123966	0.0893005	0.0594804	0.0370243	0.0132612	0.0217905	0.0797474	0.167562	0.0715035	1.37898	1.17452	0.782865
106		Spp1	0.0686489	0.056564	0.0708896	0.0748808	0.0646565	0.11962	0.107525	0.442978	0.0870067	1.02219	1.18466	0.700379
107		Gfap	0.00579672	0.00404727	0.00688382	0.00363569	0.00390665	0.00366817	0.140958	0.433685	0.0861092	1.02833	1.2607	1.02228
108		Grp	0.00273193	0.0054498	0	0.012239	0.0105209	0.0100845	0.286465	0.491867	0.127638	0.819281	1.22001	1.01371
109		Vgf	0.00547683	0.00546274	0.00665176	0.00674744	0.0125233	0.0093864	0.291549	0.405588	0.226904	0.80696	1.09712	1.12563
110		Cck	0.000635195	0.00126712	0.00137149	0.017074	0.0262966	0.0160781	0.259066	0.475225	0.160306	0.825262	1.13074	1.08668
111		Rprml	0	0	0	0.0182467	0.0196066	0.0187933	0.248912	0.461415	0.24193	0.837203	1.11218	1.04171
112		Aldh1a3	0.046155	0.0247887	0.0574938	0.0127245	0.0170911	0.134801	0.114198	0.228911	0.0368615	0.868509	1.23907	1.2194
113		Rxfp1	0	0	0	0	0	0	0.158216	0.186996	0.0687478	0.91917	1.18913	1.47774
114		Slc13a5	0.0199639	0.013275	0.0215526	0.0238501	0.0256276	0.0210553	0.188361	0.299531	0.138182	0.807912	1.11149	1.32919
115		Amn	0.0525155	0.0224488	0.0404962	0.0537758	0.0505606	0.0237371	0.212352	0.219037	0.167765	0.768075	1.05521	1.33402
116		1700001L19Rik	0.0620424	0.0618828	0.0548015	0.0555898	0.00543025	0.0237942	0.224958	0.363654	0.1982	0.792069	0.907354	1.25022
117		Frmpd1	0.0808401	0.0356282	0.0487107	0.0437964	0.0362003	0.0475867	0.215275	0.258436	0.163659	0.889128	0.971775	1.20896
118		Rgs11	0.0405346	0.0117922	0.00911674	0.010593	0.0422778	0.0213753	0.30422	0.277374	0.164562	0.885991	1.0007	1.23146
119		Cdk5r2	0.0140921	0.0145021	0.0137646	0.0212446	0.0206743	0.021704	0.262467	0.321639	0.190614	0.925756	0.943267	1.25028
120		Arhgdig	0.0283217	0.0193706	0.0218396	0.0253761	0.0206453	0.0281631	0.280578	0.357826	0.201955	0.867669	0.935063	1.21319
121		Slc25a18	0.0651678	0.0344118	0.0537999	0.0618249	0.0959581	0.0687304	0.108505	0.177208	0.0857228	1.0072	0.984004	1.25746
122		Aqp4	0.0262029	0.0232315	0.0261927	0.0591291	0.0588641	0.0276354	0.208519	0.288066	0.129436	0.963677	0.918821	1.27022
123		Ryr2	0.0222042	0.0265765	0.0147252	0.0221686	0.0293179	0.0267636	0.219158	0.278993	0.177333	1.02857	0.944459	1.20973
124		Prkcc	0.0244874	0.0208208	0.0164684	0.00935175	0.0131406	0.00973771	0.207627	0.279823	0.169599	1.03328	0.984571	1.23109
125		Lor	0.0186562	0	0.0352465	0.00417898	0.00449043	0.0295142	0.234031	0.181564	0.141547	1.00572	1.10292	1.24213
126		Matn4	0.0177035	0	0	0.00528743	0.022726	0.00622378	0.273329	0.222544	0.254499	0.973072	1.02196	1.20266
127		Me3	0.0221652	0.0368469	0.0358936	0.0264799	0.01067	0.0233769	0.266166	0.251666	0.197674	0.933812	1.05544	1.13981
128		Gm10419	0.00334292	0	0.00721788	0.00299524	0	0.00352567	0.25806	0.321269	0.210915	0.990395	0.972709	1.22957
129		Gda	0.00173899	0.000693806	0	0.00280463	0.00435306	0.00110044	0.269829	0.30294	0.271934	0.960771	1.00314	1.18069
130		Tmem151a	0.00300028	0.00448885	0.00323904	0.00739268	0.0151651	0.0110751	0.289513	0.30294	0.236022	0.924223	0.990381	1.21256
131		A830009L08Rik	0.0318226	0.00634815	0.027484	0.0171078	0.0245104	0.0134249	0.433997	0.379384	0.320229	0.720794	0.665798	1.3591
132		Htr7	0.0299467	0.0149348	0.053883	0.0134161	0.0240265	0.0368478	0.288971	0.473596	0.29896	0.673781	0.802931	1.28871
133		Cpne6	0.0473031	0.0141544	0.0153202	0.0339067	0.10247	0.0598669	0.283	0.21867	0.353228	0.816431	0.740183	1.31547
134		Rasal1	0.00197946	0.00789745	0.00213698	0.0141887	0.0304923	0.0167014	0.247037	0.2697	0.433162	0.78193	0.917036	1.27774
135		Slc6a7	0.00183855	0	0.00198486	0.004942	0.00531032	0.00775624	0.302782	0.28405	0.336252	0.839539	0.882465	1.33308
136		Klhl14	0.00979923	0.0366526	0.0238029	0	0.00471722	0.00258374	0.482245	0.196695	0.234784	0.925558	0.736526	1.34664
137		Dclk3	0.0452048	0.0107353	0.0232391	0.00192873	0.00621742	0.0204326	0.481902	0.261867	0.261314	0.951744	0.71719	1.21822
138		Vsnl1	0.00189548	0.00378121	0.00613896	0.00237768	0.00547475	0.00839623	0.298013	0.310832	0.205879	0.944533	0.836474	1.37621
139		Npas2	0.00630002	0.00538612	0.00485812	0.0145152	0.0285945	0.0132889	0.286013	0.313131	0.204134	1.00052	0.828362	1.2949
140		Adra1b	0.0138176	0.0551283	0.0745861	0.0185708	0.0332581	0.0437191	0.391112	0.302568	0.220708	0.838772	0.801692	1.20607
141		Vstm2l	0.0109396	0.0109115	0.0125975	0.0431282	0.0456403	0.047689	0.330292	0.291005	0.27492	0.837848	0.883466	1.21156
142		Gng4	0.00577931	0.00634089	0.00811099	0.0248556	0.0289337	0.0377906	0.318247	0.352233	0.269091	0.852968	0.82304	1.27261
143		Slc24a3	0.0295311	0.0303902	0.0283388	0.0373796	0.0397142	0.046471	0.322654	0.325035	0.251946	0.858727	0.818366	1.21145
144		Ptprn	0.0455377	0.0378504	0.0391471	0.0521354	0.0584566	0.0560317	0.277755	0.317508	0.22865	0.838145	0.822126	1.22666
145		Actn2	0.0498786	0.041895	0.0623502	0.0423389	0.103626	0.0553741	0.337758	0.380035	0.243205	0.792028	0.653096	1.23842
146		Atp10b	0.12233	0.0671086	0.0132065	0.0767254	0.0883324	0.0387054	0.291173	0.319955	0.249132	0.858957	0.677493	1.19688
147		Bcas1	0.0451673	0.058913	0.0525126	0.146314	0.137148	0.128252	0.272681	0.270506	0.180363	0.739749	0.766627	1.20177
148		Kcnj9	0.0871014	0.0799272	0.0865102	0.12799	0.174427	0.163516	0.356367	0.296688	0.233732	0.658153	0.667685	1.0679
149		Tnxb	0.0517204	0.0322421	0.0209386	0.0405487	0.0746926	0.0818219	0.3244	0.385376	0.211695	0.638461	0.915015	1.22309
150		Trpv6	0.0301103	0.0252276	0.0299059	0.0625907	0.117117	0.0736749	0.308371	0.335527	0.215465	0.768216	0.879845	1.15395
151		Cxcl14	0.169826	0.00806615	0.052383	0.0253606	0.0233577	0.0383808	0.343355	0.314812	0.245427	0.741849	0.881529	1.15565
152		Ache	0.150975	0.0628116	0.155145	0.013021	0.0178779	0.0212873	0.274229	0.315272	0.206333	0.782679	0.79419	1.20618
153		Snhg11	0.0682821	0.0520814	0.117535	0.0378827	0.043759	0.0519489	0.392206	0.343837	0.256627	0.741418	0.772714	1.12171
154		Tmem117	0.118352	0.0923849	0.0722179	0.0968218	0.0990835	0.0651245	0.364128	0.300473	0.221919	0.671344	0.728288	1.16986
155		Gpr17	0.0314131	0.000803391	0.00521737	0.00216508	0	0.00339799	0.467377	0.501686	0.297839	0.916581	0.6493	1.12422
156		Nrg2	0.0502087	0.0707006	0.102032	0.0476332	0.0654007	0.0249193	0.433191	0.337734	0.285411	0.880363	0.688028	1.01438
157		Epha10	0.0412203	0.02878	0.084551	0.0295466	0.00793716	0.0173895	0.365935	0.351015	0.266655	0.956062	0.789946	1.06096
158		Kcnj6	0.0552757	0.0669478	0.0298372	0.067215	0.0418141	0.0707899	0.34543	0.336218	0.286947	0.876411	0.742762	1.08035
159		Cpne7	0.0114724	0.0038143	0.00412845	0.0137057	0.0110453	0.00806639	0.383771	0.418689	0.339008	0.890434	0.732857	1.18301
160		Kcnc4	0.0202253	0.0121039	0.0174678	0.0108731	0.0155779	0.0191979	0.377317	0.356762	0.424819	0.890565	0.744969	1.11012
161		Omg	0.00299091	0	0.00645784	0.00803953	0.00287957	0.0126177	0.380963	0.411148	0.379799	0.848169	0.817698	1.12924
162		Fxyd7	0.018188	0.0100784	0.0196354	0.00905355	0.0155653	0.0213137	0.431613	0.346639	0.371214	0.820268	0.776343	1.16009
163		Ngef	0.0383786	0.0398973	0.0390985	0.0319655	0.0322661	0.0353459	0.430493	0.33405	0.333706	0.787993	0.705646	1.19116
164		Scg2	0.0132914	0.0101979	0.0182124	0.0425979	0.0393743	0.0576897	0.403842	0.240672	0.406234	0.818873	0.763972	1.18504
165		Hs3st2	0	0.00190191	0.000686184	0.015946	0.0287613	0.022792	0.503746	0.369599	0.40559	0.801606	0.780572	1.0688
166		Prss12	0.019642	0.0163263	0.0212051	0.0127105	0.0147084	0.0230176	0.541933	0.30134	0.340757	0.870026	0.752073	1.08626
167		Gpr149	0.00601514	0.0119993	0.00649382	0.0215582	0.0231649	0.012688	0.619128	0.424415	0.245002	0.768423	0.835474	1.02564
168		Gpr25	0.0029642	0	0.00640018	0.0159355	0.0256847	0.0156313	0.343238	0.537292	0.298286	0.762714	0.932869	1.05899
169		Grin2d	0.031512	0.0512821	0.0250672	0.0252626	0.0447101	0.0559744	0.32008	0.496335	0.340416	0.707749	0.866043	1.03557
170		Egr3	0.029859	0	0.0161176	0.0178357	0.0143737	0.0209943	0.34575	0.393508	0.377574	0.734932	0.958072	1.09098
171		L3mbtl4	0.00372835	0	0.0080501	0.0100218	0	0.0157287	0.412534	0.435416	0.401981	0.776927	0.927542	1.00807
172		2200002K05Rik	0.0301139	0.0218447	0.0443323	0.0220762	0.0237215	0.0173238	0.390969	0.379661	0.362942	0.81851	0.861564	1.02694
173		Cntn1	0.00866064	0.0112807	0.00945984	0.024284	0.0406121	0.0194503	0.384099	0.427753	0.345839	0.816331	0.871244	1.04099
174		Dpp10	0.0066754	0.00692456	0.00374744	0.0346906	0.037276	0.0329488	0.362782	0.448588	0.335231	0.827369	0.880235	1.02353
175		Kndc1	0.010961	0.0157919	0.00854627	0.0256439	0.0234511	0.0173404	0.365881	0.454104	0.331679	0.825364	0.904681	1.01656
176		Gm9866	0.0107586	0.00715395	0.0116148	0.00321323	0	0.015129	0.350665	0.562783	0.32078	0.88052	0.762921	1.07446
177		BC021891	0	0	0.00715461	0.00593797	0.0159513	0.013979	0.358117	0.495819	0.399607	0.86763	0.751538	1.08427
178		Mal2	0.00496741	0.00495463	0.00214509	0.00979173	0.00573899	0.00314339	0.35151	0.532985	0.311029	0.8164	0.818332	1.139
179		Myo18b	0.019893	0.00850364	0.0153401	0.0305556	0.0355689	0.0149861	0.336384	0.435602	0.310941	0.829075	0.809427	1.15372
180		Ak5	0.00541946	0.0162165	0.0292536	0.0178047	0.0304366	0.0180998	0.345148	0.426337	0.326781	0.827353	0.841667	1.11548
181		Cdkl2	0.00953735	0.00751012	0.00325147	0.0305837	0.0468781	0.0227645	0.351978	0.439666	0.307485	0.844997	0.851209	1.08414
182		Sox10	0.0777382	0.00745559	0.00161393	0.00133948	0.00143931	0.00157669	0.332753	0.391008	0.249535	0.926451	0.8608	1.14829
183		Ptk2b	0.00756126	0.00571349	0.0093998	0.00431128	0.00375019	0.00483311	0.326342	0.418665	0.240087	0.970297	0.886465	1.12258
184		Nov	0.0169533	0.0179043	0.00861288	0.0330607	0.0384051	0.0283978	0.27201	0.445232	0.292297	0.86919	0.898582	1.07935
185		Fam163b	0.00427509	0.00189515	0.00358968	0.0136195	0.0132625	0.0140274	0.315353	0.404499	0.303492	0.890859	0.912398	1.12273
186		Lefty2	0.003882	0	0.00419092	0	0.00747497	0.00818845	0.339632	0.429747	0.306934	0.861702	0.935052	1.1032
187		AI593442	0.0185756	0.0142047	0.00334231	0.0538147	0.0631906	0.0620386	0.365662	0.392443	0.289784	0.848222	0.808312	1.08041
188		Pcsk2	0.0136894	0.0175554	0.0171012	0.0550202	0.0702294	0.0499134	0.343701	0.413478	0.267546	0.882193	0.813162	1.05641
189		Scn1b	0.0224599	0.0210844	0.0128368	0.0473507	0.0610556	0.0585228	0.29237	0.453237	0.272229	0.89057	0.823447	1.04484
190		Extl1	0.0281297	0.0467623	0.0202455	0.0336056	0.0361101	0.0543905	0.33779	0.444862	0.303287	0.887761	0.783065	1.02399
191		Frmpd4	0.01662	0.0184191	0.0166135	0.0270252	0.0260762	0.0162302	0.409451	0.450796	0.225158	0.909055	0.867963	1.01659
192		Atp1b1	0.0163942	0.0154334	0.0173011	0.0185952	0.0237054	0.0209169	0.34499	0.424047	0.253281	0.898935	0.850947	1.11545
193		Cntn6	0.0119906	0.0209296	0.0323621	0.00984827	0.00384808	0.0147538	0.343255	0.464952	0.251377	0.865926	0.902113	1.07864
194		Slc6a11	0.00867506	0.0120614	0.0168861	0.00659513	0.00493534	0.0116446	0.372214	0.423892	0.254248	0.922209	0.897915	1.06872
195		Ablim2	0.00317899	0.00105694	0.00114399	0.0132924	0.0193841	0.0134111	0.359928	0.438291	0.279277	0.881344	0.896132	1.09356
196		Pla2g3	0.0800415	0.0684305	0.0905259	0.0819622	0.0733922	0.0763775	0.112789	0.282841	0.109585	1.13958	0.8075	1.07697
197		Egr1	0.120905	0.0918815	0.126087	0.134861	0.101359	0.131853	0.133335	0.19411	0.112983	0.956072	0.821366	1.07519
198		Sytl2	0.0794047	0.116915	0.0857237	0.0880861	0.0546063	0.0518426	0.228649	0.220793	0.17213	0.897561	0.83764	1.16665
199		Cpne8	0.138236	0.146705	0.117002	0.0703522	0.0457831	0.050153	0.199198	0.227361	0.131599	0.836632	0.946893	1.09009
200		Trfr2	0.143762	0.068579	0.209186	0.0588048	0.081241	0.0593302	0.217133	0.262333	0.219646	0.775842	0.843442	1.0607
201		Kif17	0.116152	0.105779	0.0926836	0.0904975	0.0875178	0.0798927	0.181929	0.276458	0.262161	0.814433	0.887891	1.00461
202		Tmem191c	0.0995551	0.104027	0.103639	0.106192	0.154043	0.0937479	0.225679	0.243662	0.204452	0.753801	0.832455	1.07875
203		Klf9	0.0579565	0.0737254	0.0489667	0.0797748	0.0784421	0.0690977	0.22154	0.311652	0.148252	0.920818	0.862434	1.12734
204		L3mbtl1	0.0267025	0.0418532	0.0658914	0.0546866	0.0587623	0.0523015	0.274845	0.273793	0.225445	0.888225	0.885296	1.1522
205		Cabyr	0.0375201	0.0399184	0.0459067	0.0560298	0.065022	0.0422093	0.286422	0.331677	0.203764	0.87024	0.883951	1.13734
206		Myrip	0.0493408	0.0437457	0.0276201	0.094968	0.0985269	0.073239	0.232768	0.366812	0.287517	0.826188	0.777531	1.12174
207		Acta1	0.0447032	0.0254789	0.0482606	0.0457759	0.0368906	0.0404117	0.205412	0.372905	0.316218	0.862109	0.887007	1.11483
208		Rasgrp2	0.047369	0.0463085	0.0416559	0.0424425	0.0392631	0.044665	0.308762	0.343842	0.263314	0.853225	0.870331	1.09882
209		Inpp5j	0.0505948	0.0277556	0.0382348	0.0385329	0.0414047	0.0506928	0.302694	0.381605	0.260627	0.868662	0.809482	1.12971
210		Dbc1	0.0257277	0.0205292	0.0288433	0.0351098	0.0674504	0.0438321	0.308096	0.357279	0.27075	0.889173	0.833688	1.11952
211		Dio2	0.0182307	0.0238271	0.039363	0.0399918	0.0363146	0.0225424	0.428673	0.543741	0.26007	0.853774	0.963236	0.770237
212		Gabra5	0.00245108	0.00298806	0.00235212	0.0124449	0.0186165	0.0183828	0.378429	0.49895	0.267097	0.837211	0.983025	0.978053
213		Kcnk9	0.0272732	0	0.00294436	0.0097747	0.013129	0.00575285	0.403533	0.404775	0.289696	0.879675	0.975801	0.987646
214		Otof	0.00384404	0.00287562	0.00207498	0.0146381	0.0175795	0.020271	0.314056	0.446589	0.268628	0.949924	1.0653	0.894217
215		Rasd2	0.0231083	0.0172866	0.0498944	0.0155287	0.016686	0.0243716	0.341908	0.477895	0.272216	0.847926	1.03602	0.87716
216		6330403A02Rik	0.0194347	0.00111224	0.00343956	0.00157007	0.0026073	0.00319219	0.342073	0.483704	0.322007	0.898304	0.997356	0.925201
217		Kcns1	0.00296986	0.00296222	0.0032062	0.0106439	0.00571861	0.00313222	0.229262	0.433545	0.196865	0.939068	1.04169	1.13094
218		Rasgrf2-2	0	0	0.0023758	0	0.00635626	0	0.294465	0.452438	0.195089	0.951064	0.965354	1.13286
219		Rasgrf2	0.000403711	0.00201336	0.000871676	0.00217034	0.00621892	0.00212891	0.251397	0.470984	0.184426	0.966726	0.987674	1.12499
220		Trpc5	0.00256224	0.00766693	0.00184409	0.0244881	0.0180903	0.0288247	0.359327	0.363649	0.222367	0.916189	1.03836	1.01663
221		3110047P20Rik	0.00192919	0.00206167	0.00148765	0.00209895	0.00278606	0.00653996	0.363982	0.369131	0.210971	1.01664	0.936631	1.08574
222		Olig1	0.00657481	0.00075668	0.00627902	0.000906309	0.00073039	0.00293372	0.367323	0.477439	0.216702	0.952183	0.953667	1.0145
223		Hepacam	0.00870197	0.00260387	0.00469723	0.00467816	0.0016756	0.00734216	0.357152	0.44038	0.214749	1.00601	0.93174	1.02027
224		Pla2g4e	0.00114707	0.00228824	0.00185753	0.00205555	0.0038653	0.00241956	0.360839	0.283272	0.28216	0.936897	0.971565	1.15163
225		Tmem90a	0.00763849	0.00554097	0.00824635	0.0255097	0.0307537	0.0292948	0.381493	0.29482	0.266756	0.956299	0.841189	1.15246
226		Trank1	0.00698899	0.00375362	0.00783537	0.00505786	0.00672882	0.00878859	0.37905	0.34532	0.293578	0.89965	0.880587	1.16266
227		Crhr1	0.00410403	0.00327478	0.00177225	0.0198569	0.0205465	0.0121195	0.335825	0.368454	0.249103	0.938503	0.860818	1.18562
228		Aloxe3	0.0130323	0	0.0140694	0.0155692	0.020912	0.0137448	0.312992	0.280087	0.378165	0.869819	1.02345	1.05816
229		Lhfpl3	0.0106244	0.00635825	0.00802893	0.0190389	0.0173891	0.0336157	0.38411	0.364478	0.347891	0.932748	0.907823	0.967894
230		Bean1	0.00336513	0.00134259	0.00217975	0.0114576	0.0142554	0.0113571	0.422568	0.415104	0.292405	0.914658	0.89871	1.0126
231		Caln1	0.00840476	0.00628735	0.00756133	0.00564798	0.0070804	0.00443212	0.392443	0.429003	0.340656	0.924886	0.886926	0.986673
232		Necab1	0.0053614	0.00341653	0.00482338	0.00813977	0.0205039	0.00895296	0.412538	0.396043	0.319474	0.897694	0.850717	1.07234
233		Adap1	0.00558072	0.00456727	0.00633379	0.0133342	0.0143279	0.0167519	0.368766	0.4244	0.314277	0.886005	0.883945	1.06171
234		Grin1	0.00709408	0.00655169	0.00680766	0.0143605	0.027067	0.0216144	0.395177	0.414242	0.323152	0.875309	0.873311	1.03531
235		Accn4	0.0161764	0.0188239	0.0931396	0.021741	0.025957	0.0341214	0.353814	0.406694	0.288529	0.854936	0.905364	0.980704
236		Kifc2	0.0418057	0.0322099	0.0335116	0.061682	0.0906214	0.0689089	0.320469	0.308188	0.284097	0.871388	0.900501	0.986616
237		Kcnf1	0.0302109	0.0307481	0.0445961	0.0381174	0.0332414	0.0572224	0.352998	0.333767	0.298397	0.820029	0.89538	1.06529
238		Pcsk1n	0.028845	0.0396646	0.0356754	0.061476	0.0676754	0.0531645	0.349141	0.351243	0.280469	0.803049	0.937968	0.991628
239		Matk	0.033266	0.0263561	0.0315833	0.0363594	0.0445207	0.0430471	0.346044	0.409564	0.28094	0.839418	0.910284	0.998617
240		Gpr61	0.0337579	0.0303039	0.0400887	0.0514198	0.0520019	0.0498447	0.321404	0.373709	0.307351	0.859443	0.90215	0.978527
241		Gabrg1	0.0580951	0.194908	0.055116	0.11988	0.105085	0.055701	0.274066	0.462589	0.191213	0.773575	0.844983	0.864789
242		Cdh20	0.0462269	0.0653197	0.129963	0.116492	0.146499	0.110712	0.272597	0.410051	0.220745	0.839391	0.827985	0.814018
243		Bcan	0.00480438	0.00682499	0.000943037	0.177928	0.279634	0.135274	0.261302	0.371751	0.188013	0.809892	0.872334	0.891301
244		Nrip3	0.0343246	0.0395035	0.0655609	0.190443	0.198281	0.175436	0.236098	0.403109	0.27835	0.691347	0.762479	0.925067
245		Gm10654	0.0846828	0.07508	0.0761848	0.0927369	0.126825	0.0818697	0.290542	0.297607	0.225439	0.771502	0.976034	0.901498
246		Prss35	0.0432628	0.120208	0.146789	0.088602	0.154709	0.123847	0.226624	0.285704	0.23199	0.657946	0.996972	0.923346
247		Chrm3	0.0128845	0.018359	0.00198711	0.120392	0.11696	0.089298	0.246289	0.47694	0.302823	0.718755	0.982169	0.913143
248		Tshz2	0.0536652	0.0597401	0.0517284	0.0628954	0.0505141	0.0601364	0.225632	0.454367	0.20473	0.833076	1.06504	0.878472
249		Hhip	0.0432613	0.04315	0.0682597	0.0208719	0.0160196	0.0350972	0.30399	0.356251	0.329559	0.795969	1.0824	0.905172
250		Adhfe1	0.0391842	0.065139	0.0564033	0.019505	0.0335338	0.0367346	0.257674	0.365455	0.236446	1.00982	0.918565	0.96154
251		Kcnip4	0.0477209	0.0594977	0.0949873	0.0668091	0.103375	0.097514	0.293559	0.261239	0.197707	0.952541	0.828525	0.996526
252		Baiap2l2	0.120879	0.0816751	0.0968214	0.080357	0.0713292	0.0740249	0.381283	0.270384	0.186851	0.854949	0.856957	0.924489
253		Pex5l	0.111074	0.0766999	0.0864762	0.070814	0.0473002	0.0653319	0.294062	0.287137	0.251627	0.851528	0.823399	1.03455
254		Car8	0.103954	0.0950457	0.113785	0.0569203	0.0444817	0.068523	0.319507	0.291563	0.238689	0.788788	0.899878	0.978867
255		March11	0.03307	0.0256549	0.0515691	0.105353	0.0742908	0.127886	0.264743	0.348661	0.322804	0.739061	0.865678	1.04123
256		A230050P20Rik	0.070782	0.0784443	0.0466979	0.088084	0.132508	0.0912408	0.333917	0.349212	0.216697	0.812307	0.732851	1.04726
257		Garnl3	0.0642867	0.0582303	0.0681764	0.0765296	0.0922936	0.0771448	0.325585	0.36063	0.285195	0.833538	0.800573	0.957818
258		Darc	0.0768221	0.0468844	0.0568052	0.0848619	0.143534	0.10396	0.319085	0.355897	0.287158	0.754817	0.764758	1.00542
259		Prkcb	0.0562754	0.0569057	0.0527837	0.0934762	0.100006	0.100468	0.316612	0.37058	0.248046	0.77518	0.828421	1.00125
260		Epha8	0.0261171	0.0235084	0.0171923	0.0582167	0.0539694	0.0571052	0.413882	0.38746	0.25437	0.813181	0.838846	1.05615
261		Vwa5b2	0.0402292	0.0246386	0.0243821	0.0303539	0.0584372	0.0401954	0.437681	0.354595	0.304379	0.83831	0.815872	1.03093
262		Grid2	0.0474335	0.0709671	0.0576092	0.0531253	0.0313965	0.0562799	0.411939	0.324582	0.324369	0.760128	0.870445	0.991726
263		Lrrc3b	0.0695747	0.073733	0.061028	0.0662349	0.0711713	0.0504476	0.414007	0.317394	0.319502	0.73673	0.810396	1.00978
264		Kcnt1	0.0464791	0.0463595	0.033904	0.0523378	0.059262	0.0609439	0.390317	0.319388	0.361673	0.810917	0.792333	1.02609
265		Stx1a	0.0487413	0.0476532	0.0385533	0.0679944	0.0868843	0.0715102	0.368348	0.38556	0.31633	0.787344	0.807954	0.973127
266		Ncald	0.0326611	0.0350057	0.0409708	0.0479212	0.0494717	0.051183	0.405095	0.390585	0.346142	0.79897	0.800536	1.00146
267		Pfkp	0.0459296	0.0382693	0.0421772	0.0504373	0.0640379	0.0578924	0.402843	0.363521	0.319286	0.793183	0.827461	0.994962
268		Larp6	0.0554198	0.0638547	0.0629247	0.0616419	0.0634761	0.084651	0.394627	0.446359	0.283116	0.702091	0.829896	0.951943
269		Meg3	0.0486095	0.0458437	0.0862613	0.0479564	0.0798676	0.0706618	0.421493	0.411762	0.310346	0.722548	0.841258	0.913392
270		Chadl	0.0343903	0.0600282	0.0538342	0.0831967	0.0811197	0.0797948	0.387158	0.38071	0.333708	0.730658	0.85254	0.922862
271		Unc80	0.0470987	0.0540953	0.0600916	0.0434791	0.0467195	0.0504261	0.415918	0.408018	0.325998	0.77327	0.843756	0.93113
272		Cdkl1	0.0646383	0.0576855	0.0422366	0.0670603	0.0671451	0.048438	0.407065	0.368335	0.31789	0.753617	0.859813	0.946077
273		Adcy2	0.061586	0.0644059	0.0539955	0.0541776	0.0481534	0.0621973	0.393302	0.404115	0.322239	0.752087	0.780917	1.00282
274		Slc12a5	0.0592012	0.0432508	0.0731629	0.036526	0.0512477	0.050936	0.381845	0.422638	0.338224	0.795854	0.767403	0.979712
275		AI836003	0.047628	0.0378105	0.059813	0.072721	0.0566169	0.0558701	0.385804	0.439872	0.350104	0.754715	0.749369	0.989677
276		Gm5151	0.0157561	0.0209541	0.0425249	0.0458817	0.0682631	0.0567764	0.405437	0.455228	0.371215	0.775623	0.772189	0.97015
277		Car11	0.0230386	0.0300499	0.0233414	0.0654209	0.0808751	0.067287	0.413613	0.417383	0.356388	0.756256	0.790172	0.976176
278		Prrt1	0.0331014	0.0330162	0.025809	0.051079	0.0920664	0.050427	0.447178	0.420579	0.321642	0.74476	0.808302	0.97204
279		Slc4a5	0.65283	0.686993	0.187511	1.12694	0.928375	0.151601	0.0231174	0.0510021	0.0239165	0.0271318	0.0579157	0.0826708
280		Kcne2	0.360507	0.677423	0.0590744	1.43914	1.26749	0.0543166	0	0.0313258	0.00771208	0.0233304	0.0509329	0.0287487
281		Ttr	0.354029	0.699566	0.124032	1.39422	1.27678	0.105912	0.0114186	0.0312066	0.000776768	0.000550747	0.000427501	0.00108585
282		9630028B13Rik	0.266892	0.222947	0.114352	0.881809	1.11857	1.01774	0.106235	0.0852279	0.122563	0.0241808	0.0205293	0.0189615
283		Rhbdl3	0.283759	0.276801	0.105682	0.909696	0.990755	0.962513	0.110589	0.0844558	0.174991	0.0386051	0.0327753	0.0293777
284		Aldh1a2	0.247587	0.299493	0.0682443	1.02423	0.983913	1.06671	0	0.0128167	0.00841425	0.252954	0.0185234	0.0171088
285		Slc6a13	0.150761	0.225559	0.0559481	1.01311	1.10676	0.973892	0.00606154	0.017194	0.0225759	0.384164	0.0248496	0.0191266
286		Cckar	0.54364	0.344711	0.389871	0.881999	0.985118	0.849802	0	0	0.00310126	0.00175909	0	0
287		Neurog1	0.503896	0.544875	0.577042	0.713101	0.833123	0.792199	0.012118	0.00286447	0.0197456	0	0.00103497	0
288		Nhlh1	0.627276	0.541006	0.484201	0.726015	0.779357	0.687304	0.034125	0.0480762	0.0605826	0.00312397	0.00699486	0.0019382
289		Cyp1b1	0.375919	0.453171	0.20023	1.00935	0.747819	0.773248	0.0304289	0.0711708	0.0109354	0.135333	0.0973884	0.0950047
290		Postn	0.429812	0.440063	0.191547	0.773621	0.764592	0.719491	0.0720239	0.0773342	0.0841119	0.194278	0.126781	0.126344
291		Cldn11	0.467099	0.593936	0.120703	1.01958	0.752707	0.968674	0.00106555	0.00302251	0.00264572	0.0390183	0.00800852	0.0235357
292		Dcn	0.442203	0.63676	0.303598	0.900607	0.686321	0.825049	0.0284794	0.0563038	0.0261156	0.0715596	0.0123829	0.0106203
293		Lox	0.518846	0.641153	0.358707	0.940075	0.579506	0.838338	0.00657684	0.0139917	0.0122475	0.0752595	0.0101108	0.00518815
294		Neurod4	0.278994	0.361122	0.43455	0.538121	0.889893	0.673847	0.191808	0.235766	0.275546	0.0270139	0.0673994	0.0259385
295		Celsr1	0.420583	0.341207	0.304999	0.671437	0.784322	0.719068	0.19178	0.174025	0.238784	0.0612617	0.0557879	0.0367441
296		Eomes	0.346134	0.284761	0.304281	0.714884	0.899896	0.728328	0.189519	0.172625	0.276022	0.0348381	0.0353468	0.0133654
297		Mfap4	0.402827	0.335276	0.299398	0.666302	0.92255	0.707476	0.181097	0.15776	0.19417	0.056852	0.0519172	0.0243758
298		Gm20269	0.42235	0.285829	0.571016	0.612553	0.807935	0.781809	0.112742	0.087393	0.118531	0.0464909	0.0943816	0.0589707
299		Neurog2	0.417098	0.46746	0.359304	0.762603	0.847133	0.775653	0.102679	0.0926046	0.148136	0.0107267	0.0122581	0.00434366
300		Gadd45g	0.354887	0.349922	0.353682	0.746196	0.824717	0.772449	0.144111	0.10696	0.148551	0.066778	0.062242	0.069505
301		St18	0.432278	0.400107	0.428711	0.686015	0.782288	0.668024	0.0805975	0.162218	0.174666	0.0773343	0.063442	0.0443197
302		Gm7694	0.499152	0.449645	0.345613	0.604124	0.80137	0.659428	0.133654	0.132731	0.1461	0.0710323	0.0781103	0.0790415
303		Alpk1	0.411202	0.418164	0.324884	0.638073	0.777413	0.701402	0.144825	0.153703	0.145856	0.107188	0.0989528	0.0783395
304		Etl4	0.444895	0.416986	0.357952	0.664759	0.837978	0.703901	0.111469	0.111821	0.131091	0.0719004	0.084318	0.062929
305		Fign	0.44584	0.507473	0.744629	0.209135	0.131298	0.337447	0.357668	0.347755	0.498496	0.156823	0.131412	0.132024
306		Six3	0.454822	0.695352	0.96191	0.10355	0.0610176	0.220184	0.877764	0.040817	0.443632	0.0506651	0.0327727	0.0575129
307		Fgf15	0.611926	1.38582	0.979764	0.190707	0.0398456	0.498844	0.0570511	0.0323659	0.193596	0.00267833	0.00259871	0.00480052
308		Barhl2	0.33182	1.57737	0.865078	0.167632	0.135944	0.290393	0.113543	0.128829	0.197346	0.0511718	0.0806823	0.0601899
309		Pmaip1	0.677911	0.972946	1.05308	0.098944	0.0649721	0.0679385	0.189438	0.0820955	0.14209	0.208438	0.245387	0.19676
310		Ano1	0.790456	0.927663	0.790728	0.136451	0.101238	0.281077	0.198269	0.183057	0.194022	0.15276	0.133875	0.110403
311		Galnt12	0.816524	1.19629	0.812006	0.203392	0.120692	0.171518	0.0828228	0.098919	0.0514114	0.131994	0.154876	0.159555
312		Otx2	0.790091	1.32233	0.910793	0.414498	0.314117	0.215704	0.00783153	0.0103668	0.00777815	0.00220596	0.00428077	0
313		Sulf1	0.782259	1.07733	0.998754	0.408724	0.259975	0.206586	0.0538758	0.0343554	0.036776	0.0456275	0.039257	0.0564784
314		Fzd10	0.790425	1.20608	0.839198	0.381078	0.215449	0.364371	0.0218883	0.0461677	0.0188127	0.0343841	0.0460165	0.036127
315		Zic4	0.78485	1.22571	0.694699	0.365599	0.263845	0.398787	0.0563474	0.0332327	0.0890011	0.0278934	0.0438365	0.0161955
316		Wnt8b	1.0081	0.98898	1.1911	0.349678	0.178043	0.273051	0.00078009	0.00639247	0.000322822	0	0.00355336	0
317		Ebf2	1.05185	0.837438	1.12947	0.361834	0.181742	0.360538	0.015708	0.00571242	0.032252	0.00510529	0.0107327	0.00762542
318		Prtg	0.998846	0.976184	1.01671	0.32339	0.192333	0.31338	0.0237585	0.0265486	0.0308364	0.0273772	0.0324664	0.0381654
319		Rspo1	0.93619	0.938956	1.13433	0.414049	0.220916	0.31313	0.00667458	0.0126219	0.00414318	0.00578484	0.00736691	0.00583228
320		Gm606	0.881469	0.92357	1.05398	0.447864	0.25809	0.303713	0.0180733	0.0213609	0.0121537	0.0265147	0.0246975	0.0285143
321		Greb1	0.720278	1.02517	1.18824	0.195786	0.167522	0.285938	0.0780937	0.0492262	0.071098	0.0733239	0.0960448	0.0492835
322		Pappa	0.8588	0.869635	1.20481	0.324198	0.233639	0.340231	0.0317832	0.035355	0.0266923	0.0184318	0.0281033	0.0283169
323		Slc16a3	0.902483	0.778667	1.22402	0.265682	0.248169	0.333494	0.0340347	0.0531354	0.0702586	0.0284259	0.0286625	0.0329672
324		Ppbp	0.994441	0.975351	1.37776	0.237604	0.15957	0.221415	0.00710806	0.0134417	0.00882452	0	0	0.00448576
325		Sec31b	0.918475	0.89247	1.32102	0.376965	0.162594	0.284357	0	0.0108129	0.00473249	0.0107374	0.0130228	0.00481133
326		Fndc3c1	0.930701	0.901393	1.36341	0.30241	0.175463	0.318641	0.00113825	0.00107624	0.00388608	0	0.00116658	0.000718331
327		Crabp2	0.94882	0.855776	1.3418	0.333371	0.160918	0.330328	0.00249324	0.00500951	0.00464297	0.00680342	0.00532353	0.00472032
328		Neat1	1.23392	0.464475	0.459348	0.302871	0.295858	0.219389	0.103404	0.100647	0.0906172	0.246291	0.27014	0.213043
329		Gcnt1	1.32597	0.680995	0.872862	0.225379	0.124548	0.204653	0.0554798	0.0349716	0.0889662	0.146506	0.120039	0.119625
330		Cd59a	1.37942	0.766615	0.685641	0.206597	0.190837	0.20052	0.109297	0.0787371	0.0904597	0.0806308	0.0995705	0.111674
331		Hba-a2	1.46434	0.58195	0.619907	0.241665	0.213798	0.381034	0.146394	0.0819652	0.17561	0.0419506	0.0271966	0.0241924
332		Hbb-b1	1.25766	0.579881	0.566481	0.265461	0.261833	0.426009	0.206153	0.105536	0.230845	0.0479933	0.0302741	0.0218788
333		Ube2l6	1.21691	0.531944	0.746901	0.26684	0.229382	0.318927	0.124972	0.108131	0.158809	0.102118	0.0990824	0.09598
334		Zc3hav1	1.33573	0.557634	0.619876	0.289726	0.177481	0.22948	0.128308	0.194845	0.161706	0.112258	0.11689	0.0760655
335		Mfsd2b	1.02224	0.365233	0.878478	0.193665	0.332958	0.238689	0.143954	0.151579	0.119821	0.158968	0.190009	0.204405
336		Fam109b	1.07219	0.608548	0.920201	0.381861	0.207319	0.241302	0.0750348	0.0709471	0.0788228	0.121936	0.0907052	0.131131
337		Itga2b	1.0628	0.702626	0.806922	0.196325	0.222785	0.306682	0.108022	0.0747346	0.103034	0.144715	0.135013	0.136341
338		Fam117a	1.00038	0.604977	0.679129	0.348845	0.406081	0.403018	0.0916039	0.114023	0.107246	0.0849202	0.0895263	0.0702495
339		Dennd2c	0.985505	0.523691	0.615322	0.264148	0.248693	0.307965	0.205907	0.201521	0.181632	0.15263	0.157965	0.155021
340		Ucp2	0.849131	0.49958	0.663155	0.340267	0.305981	0.286458	0.167071	0.154989	0.159056	0.220713	0.171999	0.181599
341		Hmbs	0.798361	0.505809	0.764237	0.340165	0.276777	0.331743	0.154737	0.167566	0.153792	0.164534	0.175908	0.16637
342		Tspo	0.831108	0.586911	0.803933	0.33957	0.28486	0.31205	0.128317	0.133459	0.169923	0.150599	0.1432	0.116069
343		Tspan33	0.934069	0.550985	0.876929	0.249727	0.248999	0.288655	0.0936868	0.14662	0.111297	0.153559	0.158927	0.186546
344		Tmc6	0.897105	0.50716	0.786685	0.28728	0.261919	0.300582	0.154174	0.185173	0.1345	0.184859	0.148046	0.152518
345		Blvrb	0.958885	0.518581	0.768085	0.256419	0.198689	0.317461	0.15403	0.165057	0.140231	0.16115	0.162374	0.199039
346		Ccdc67	0.614902	1.13848	0.261385	0.53029	0.196104	0.0689051	0.0642797	0.172983	0.0276238	0.400423	0.209463	0.315164
347		Lrrc23	0.589257	0.845991	0.520486	0.346649	0.214894	0.128689	0.0612639	0.137575	0.0475362	0.444897	0.230225	0.432536
348		Pcsk9	0.667406	0.717717	0.566018	0.263645	0.225347	0.236982	0.0757158	0.130166	0.0811816	0.341723	0.329213	0.364887
349		1700009P17Rik	0.545598	1.09856	0.352309	0.703585	0.525287	0.166712	0.0524836	0.0620305	0.0285063	0.198652	0.12551	0.140766
350		Clic6	0.713555	1.13023	0.574829	0.799894	0.605953	0.142577	0.00738388	0.00930884	0.00305565	0.00635515	0.0016817	0.00517759
351		Abcg5	0.718877	1.25361	0.69899	0.631315	0.481273	0.135568	0.00612523	0.0173746	0	0.0172533	0.0125553	0.0270586
352		Cdc20b	0.81893	1.22013	0.453101	0.545733	0.231605	0.226721	0.0131705	0.0809444	0.0245263	0.134481	0.125984	0.124674
353		Gm5089	0.765885	1.04417	0.516159	0.590809	0.335963	0.389539	0.0320689	0.0661568	0.050671	0.0615891	0.069718	0.0772727
354		Ccno	0.868968	1.03695	0.654354	0.483325	0.253063	0.291699	0.0201899	0.0572701	0.018799	0.111963	0.0775966	0.125822
355		Gm6320	0.895295	0.922758	0.605699	0.566875	0.33042	0.299009	0.0268774	0.0580873	0.00953365	0.116265	0.0577162	0.111463
356	CL11	Lrrn1	0.890062	0.84125	0.88041	0.334569	0.185174	0.29768	0.122459	0.103121	0.128598	0.0765554	0.0775803	0.0625417
357	CL11	Mest	0.766546	0.890602	1.00511	0.286386	0.194347	0.302782	0.123192	0.122803	0.141751	0.0584382	0.0596525	0.0483868
358	CL11	Ccnd1	0.784483	0.837025	0.957849	0.311194	0.202997	0.345156	0.09416	0.103437	0.0936284	0.0980976	0.0881311	0.0838429
359	CL11	Oaf	0.727908	0.831338	0.989791	0.361782	0.247869	0.412176	0.0548095	0.0698493	0.0695242	0.0822272	0.0700135	0.0827134
360	CL11	Adamts15	0.653306	0.876889	0.941639	0.355093	0.269922	0.410675	0.0990841	0.0631593	0.101588	0.0901577	0.0654181	0.0730689
361	CL11	Capn6	0.662198	0.784016	0.906153	0.44384	0.198716	0.286616	0.0951569	0.119267	0.086541	0.109084	0.17993	0.128483
362	CL11	Wnt9a	0.765107	0.730374	0.862934	0.454978	0.253009	0.345004	0.0581124	0.129874	0.0721454	0.102926	0.101069	0.124468
363	CL11	Wls	0.731559	0.794244	0.826192	0.423997	0.286273	0.331694	0.100595	0.0927428	0.0982586	0.116238	0.0891292	0.109078
364	CL11	Lmx1a	1.10037	0.841056	0.982044	0.429125	0.307404	0.284764	0.00689261	0.0195514	0.0119799	0.00485372	0.00847698	0.00347984
365	CL11	Wif1	1.06533	0.91623	0.768183	0.498877	0.257385	0.387949	0.0155168	0.0244525	0.0112372	0.0109268	0.019437	0.0244809
366	CL11	Vwa2	1.06668	0.872078	0.80232	0.364279	0.164147	0.401125	0.0506211	0.0478634	0.0488795	0.0752547	0.0499594	0.0567929
367	CL11	Stat4	0.815007	1.08241	0.879864	0.342633	0.221754	0.473382	0.0208958	0.0251459	0.0259417	0.0240785	0.0337462	0.0551454
368	CL11	Gm9631	0.820016	0.943491	0.920125	0.341332	0.313931	0.551595	0.0249221	0.0314192	0.0309403	0.00584998	0.00851412	0.00786393
369	CL11	Tfap2b	0.949895	0.889018	0.998381	0.307447	0.322303	0.450159	0.00538387	0.0101811	0.00668396	0.0568691	0.00367857	0
370	CL11	Pf4	0.914636	0.885152	1.03514	0.335116	0.304441	0.451838	0.00437462	0.0165452	0.016293	0.0277251	0.005978	0.00276074
371	CL11	Scn5a	0.943703	0.922936	0.898213	0.369853	0.277927	0.479952	0.0224737	0.0123023	0.0282678	0.0137434	0.0101022	0.0205276
372	CL11	Pctp	0.84562	0.915329	0.96219	0.359464	0.24748	0.423122	0.040181	0.0292246	0.0441281	0.0500606	0.042237	0.0409621
373	CL11	Vill	0.916447	0.780274	0.83842	0.516383	0.309271	0.412527	0.0534851	0.0160909	0.0467823	0.0308158	0.0365442	0.0429589
374	CL11	Wnt3a	0.948119	0.863607	0.96258	0.529295	0.310975	0.357496	0.00158012	0.0209166	0	0.00111271	0.00431853	0
375	CL11	Akr1b8	0.810215	0.760418	1.05544	0.428606	0.270572	0.375227	0.0461591	0.0400074	0.0453669	0.0460485	0.0709618	0.0509777
376	CL11	Gm12824	0.77023	0.852953	0.997829	0.424692	0.311834	0.441578	0.0177868	0.0312331	0.0205047	0.096624	0.0138891	0.0208463
377	CL11	Dmrta1	0.867149	0.877464	1.05286	0.445891	0.241453	0.431574	0.0166896	0.0138676	0.0163247	0.0103281	0.01555	0.0108517
378	CL11	Dusp9	0.881828	0.875597	1.01633	0.434207	0.305946	0.38542	0.0153319	0.00966445	0.025379	0.0107966	0.0104757	0.029027
379	CL11	Sall4	0.693851	0.90501	1.0046	0.449113	0.402154	0.499277	0.0208996	0.00282301	0.0203865	0	0	0.00188419
380	CL11	Lum	0.721368	0.950489	0.890986	0.501739	0.346117	0.548429	0.00495299	0.00288195	0.00473003	0.0136831	0.00572707	0.00889634
381	CL11	Usp44	0.757373	0.860416	0.873078	0.45777	0.378184	0.587576	0.0198191	0.0124929	0.0266554	0.00232607	0.0180554	0.00625373
382	CL11	Col3a1	0.757597	0.881307	0.807188	0.522933	0.402576	0.584117	0.00528421	0.00503599	0.00528464	0.0174832	0.0058742	0.00531974
383	CL11	Lgals1	0.627336	0.781272	0.95128	0.503726	0.394211	0.468388	0.054084	0.0523088	0.0545868	0.0502962	0.0304654	0.0320471
384	CL11	Foxd1	0.570162	0.707886	0.925454	0.543016	0.387711	0.559281	0.0564286	0.0776066	0.0605021	0.0650235	0.0210302	0.0258989
385	CL11	Gm14230	0.635954	0.7276	0.863252	0.469258	0.420942	0.525234	0.0752041	0.0910172	0.104568	0.0317749	0.0267196	0.0284759
386	CL11	Wdr86	0.580046	0.714038	0.895711	0.509852	0.413538	0.437522	0.0850202	0.107185	0.0908911	0.069849	0.0516363	0.0447122
387	CL11	Emilin1	0.580587	0.682534	0.836188	0.541977	0.409413	0.478695	0.0915587	0.0791806	0.0928753	0.0841318	0.0678986	0.0549624
388	CL11	2610018G03Rik	0.814374	0.963905	0.881526	0.496181	0.232081	0.373333	0.0670577	0.0449116	0.0294847	0.031481	0.0286361	0.037029
389	CL11	Gsta4	0.782952	0.888961	0.787335	0.534155	0.26498	0.374105	0.0357941	0.0447226	0.0380894	0.0855201	0.0794841	0.0839019
390	CL11	Heph	0.755863	0.873512	0.752168	0.488521	0.326033	0.401583	0.0698363	0.0709595	0.0608197	0.0623902	0.0712183	0.0670952
391	CL11	Frzb	0.750927	0.864037	0.738271	0.378924	0.311083	0.408068	0.0652516	0.0467702	0.0235186	0.117098	0.102111	0.19394
392	CL11	Emb	0.683938	0.948515	0.815523	0.404683	0.310602	0.351765	0.0842919	0.082115	0.0697645	0.0719487	0.0994791	0.0773746
393	CL11	Asb4	0.790252	0.85648	0.821077	0.336677	0.330689	0.44124	0.106326	0.0659751	0.0938447	0.0549854	0.0510807	0.0513736
394	CL11	Plscr1	0.75865	0.867435	0.841218	0.429218	0.267223	0.401146	0.0925822	0.0700309	0.0706054	0.0745093	0.0722944	0.0550882
395	CL11	Tmem26	0.731618	0.854646	0.87167	0.389773	0.342673	0.354526	0.114483	0.0441002	0.086856	0.0716602	0.0550446	0.0829512
396	CL11	Bmp5	0.700713	0.890717	0.858856	0.469698	0.38043	0.405628	0.0610065	0.0384553	0.0652191	0.0453469	0.034736	0.0491945
397	CL11	Raet1d	0.739147	0.853442	0.810978	0.536298	0.348081	0.444855	0.0723578	0.0244343	0.0898308	0.032756	0.0282509	0.0195701
398	CL11	H19	0.735566	0.798894	0.895156	0.504861	0.328225	0.49179	0.0871138	0.0407574	0.0625202	0.0281062	0.0106711	0.0163394
399	CL11	Col5a2	0.66848	0.8124	0.822368	0.472196	0.37544	0.496993	0.0647187	0.0603431	0.0611901	0.054014	0.0595736	0.0522825
400	CL11	Prrx1	0.715449	0.762316	0.826164	0.451636	0.36192	0.502926	0.0628284	0.0669809	0.0646512	0.0736397	0.0521475	0.0593416
401	CL11	A430107O13Rik	0.72489	0.859786	0.760807	0.578136	0.343614	0.533781	0.0311314	0.0355678	0.025766	0.0602868	0.0265885	0.0196464
402	CL11	Tgif1	0.77552	0.825183	0.719145	0.54325	0.467248	0.506195	0.0281471	0.0325883	0.0381533	0.0226525	0.0219792	0.0199382
403	CL11	Mmrn1	0.772899	0.803798	0.683647	0.570869	0.392137	0.503206	0.0436694	0.0283134	0.0371758	0.0676536	0.0383625	0.0582675
404	CL11	Alx3	0.825348	0.841849	0.76201	0.515314	0.391918	0.515979	0.0144149	0.022716	0.0298263	0.0270689	0.0262642	0.0272908
405	CL11	Wfdc2	0.838451	0.854025	0.78683	0.483136	0.355128	0.503076	0.0228711	0.0324377	0.0248448	0.0375798	0.0351605	0.0264614
406	CL11	Msrb3	0.828149	0.770328	0.809231	0.514351	0.331868	0.494716	0.0425855	0.0431127	0.0488639	0.0433166	0.0343873	0.0390908
407	CL11	Tgfbi	0.813065	0.74276	0.776983	0.524251	0.344891	0.446503	0.0405029	0.0409375	0.060687	0.0678622	0.0877932	0.0537654
408	CL11	Ror2	0.816999	0.710874	0.764746	0.535821	0.376326	0.49177	0.0617014	0.0611516	0.0618346	0.0353355	0.0452056	0.0382349
409	CL11	Pcp4l1	0.592091	0.852297	0.414033	0.614912	0.524705	0.333519	0.0476116	0.126869	0.034928	0.170687	0.0916785	0.19667
410	CL11	Aifm3	0.628995	0.724136	0.354727	0.600028	0.466989	0.300337	0.181179	0.0989785	0.0899721	0.246664	0.140298	0.167697
411	CL11	Ubxn10	0.613971	0.864152	0.342462	0.577622	0.354669	0.277001	0.11849	0.161829	0.141655	0.225597	0.161919	0.160632
412	CL11	6030429G01Rik	0.607371	0.72284	0.562565	0.420521	0.395378	0.29481	0.0932407	0.201511	0.121269	0.228244	0.17292	0.179329
413	CL11	Fam129a	0.783885	0.70258	0.426709	0.464942	0.327393	0.419192	0.0681836	0.104762	0.079358	0.198059	0.211583	0.213354
414	CL11	Pcsk6	0.649122	0.746303	0.45094	0.552321	0.316725	0.43561	0.0787763	0.0852156	0.0924119	0.176293	0.182456	0.233825
415	CL11	Zic1	0.648624	0.954114	0.687877	0.472352	0.329929	0.481539	0.100227	0.0656783	0.118801	0.0428718	0.0654938	0.0324941
416	CL11	2610035F20Rik	0.690505	1.07483	0.669215	0.471049	0.357582	0.402747	0.0538428	0.0700006	0.0564002	0.0331762	0.0781757	0.0424739
417	CL11	Zic3	0.608182	1.03503	0.539664	0.328931	0.295127	0.423964	0.194441	0.13249	0.193018	0.0776087	0.0995059	0.0720352
418	CL11	Ooep	0.641648	0.975397	0.559354	0.485757	0.422853	0.394456	0.0838791	0.0584386	0.120576	0.087046	0.0814421	0.0891528
419	CL11	Tcf7l2	0.530941	0.931519	0.639172	0.402139	0.424755	0.452204	0.121633	0.11036	0.121262	0.0994959	0.0889831	0.0775357
420	CL11	Clybl	0.594619	0.991841	0.72296	0.402169	0.229271	0.284642	0.115127	0.133436	0.094517	0.129453	0.133217	0.168746
421	CL11	Spry1	0.601169	0.958371	0.597006	0.28371	0.168195	0.273664	0.171055	0.178926	0.144139	0.217635	0.18971	0.216421
422	CL11	Il17rd	0.721811	0.962337	0.584881	0.294427	0.23933	0.312325	0.140927	0.172746	0.132004	0.150642	0.159426	0.129144
423	CL11	Slc16a10	0.842287	0.831503	0.629526	0.450232	0.347938	0.164	0.113	0.122608	0.133388	0.116099	0.127837	0.121581
424	CL11	Rspo3	0.596573	0.742305	0.738209	0.469659	0.32025	0.340296	0.165759	0.178921	0.220811	0.0818633	0.0729151	0.0724383
425	CL11	Mlf1	0.603727	0.870038	0.577604	0.466326	0.348752	0.278845	0.166065	0.146888	0.11971	0.124486	0.133597	0.163962
426	CL11	Sp8	0.679145	0.813244	0.633683	0.38294	0.271523	0.39175	0.17405	0.10432	0.135508	0.159957	0.14069	0.113191
427	CL11	Emcn	0.696893	0.835376	0.566529	0.439159	0.279899	0.423948	0.145836	0.172365	0.114835	0.116009	0.0941083	0.115043
428	CL11	Tex15	0.614573	0.845951	0.80524	0.283525	0.180306	0.267896	0.119091	0.167596	0.1255	0.206733	0.216672	0.166917
429	CL11	Ildr2	0.720657	0.644749	0.802923	0.320178	0.188336	0.312193	0.118158	0.138032	0.106602	0.219494	0.194099	0.234579
430	CL11	Chrna3	0.699334	0.689784	0.708009	0.300769	0.234907	0.273719	0.187951	0.175821	0.152662	0.194306	0.203558	0.17918
431	CL11	Lmo2	0.756871	0.706875	0.711216	0.376796	0.236074	0.330468	0.141267	0.134627	0.130322	0.156886	0.157563	0.161035
432	CL11	Id3	0.586571	0.684345	0.820758	0.302826	0.189467	0.259775	0.134275	0.212836	0.10363	0.219709	0.246438	0.23937
433	CL11	Emilin2	0.535319	0.635466	0.785482	0.352978	0.268584	0.335968	0.0848803	0.282043	0.0978503	0.199809	0.250208	0.171412
434	CL11	Gm98	0.555219	0.587929	0.911421	0.398662	0.263614	0.360969	0.112534	0.0971511	0.124523	0.1895	0.163809	0.234669
435	CL11	Loxl2	0.629197	0.644142	0.839291	0.313567	0.285419	0.387908	0.10129	0.0830521	0.117399	0.193364	0.155175	0.250195
436	CL11	Rbpms2	0.570081	0.701404	0.788657	0.357859	0.285932	0.457235	0.153721	0.170263	0.117231	0.148456	0.105031	0.14413
437	CL11	Gulp1	0.570782	0.787772	0.779809	0.376627	0.320562	0.402491	0.125241	0.150715	0.176687	0.0912006	0.104048	0.114065
438	CL11	Mecom	0.581243	0.741317	0.82912	0.348333	0.278885	0.277366	0.14221	0.199376	0.193293	0.151941	0.122296	0.134619
439	CL11	H2-K1	0.610097	0.71403	0.70045	0.397714	0.245501	0.337662	0.184695	0.117188	0.222506	0.142895	0.178498	0.148764
440	CL11	Rtkn	0.610588	0.739521	0.759357	0.346709	0.310904	0.355259	0.145656	0.115143	0.125246	0.156376	0.177016	0.158224
441	CL11	2610034M16Rik	0.620931	0.675636	0.818886	0.338237	0.264941	0.372089	0.190645	0.0772537	0.135247	0.185393	0.148868	0.171874
442	CL11	Mthfd1l	0.623595	0.599858	0.725432	0.38031	0.310599	0.360647	0.120787	0.110054	0.108149	0.179394	0.215075	0.2661
443	CL11	Mmp2	0.516548	0.688665	0.773096	0.350137	0.272444	0.356649	0.16429	0.153779	0.137855	0.199409	0.184456	0.202672
444	CL11	Metrn	0.56705	0.697282	0.714814	0.304593	0.217018	0.350499	0.174225	0.131787	0.13834	0.224161	0.22345	0.25678
445	CL11	Npl	0.54785	0.61308	0.652756	0.454955	0.237998	0.422781	0.137535	0.154425	0.1414	0.2618	0.209968	0.165454
446	CL11	Tmem176a	0.617783	0.711989	0.64733	0.369797	0.307389	0.438021	0.143606	0.110521	0.126457	0.197549	0.175703	0.153855
447	CL11	Lrig1	0.636353	0.6226	0.619286	0.415763	0.315104	0.386894	0.137213	0.161528	0.118341	0.192353	0.194085	0.200482
448	CL11	Smad3	0.600436	0.615212	0.622793	0.406602	0.334391	0.418078	0.164903	0.134507	0.147306	0.19586	0.156912	0.203001
449	CL11	Bmp6	0.558686	0.603686	0.854456	0.483017	0.384543	0.335964	0.14187	0.122217	0.0841503	0.246429	0.077547	0.107438
450	CL11	Bche	0.583739	0.573187	0.777128	0.566389	0.375643	0.363649	0.108959	0.1251	0.0579732	0.19182	0.11433	0.162082
451	CL11	Cenpw	0.51985	0.667148	0.839233	0.480551	0.350414	0.416453	0.119278	0.130324	0.133273	0.104527	0.113493	0.125457
452	CL11	Slc25a24	0.612048	0.608742	0.842579	0.452716	0.338513	0.422098	0.135153	0.128847	0.126189	0.118771	0.102266	0.112079
453	CL11	Itga9	0.551465	0.610975	0.783115	0.425696	0.321829	0.416972	0.162643	0.140366	0.169395	0.139898	0.135739	0.141906
454	CL11	Hmcn1	0.622983	0.548493	0.776949	0.335973	0.333297	0.465534	0.134855	0.183181	0.114954	0.157158	0.180388	0.146236
455	CL11	Kank4	0.513965	0.562253	0.726183	0.360769	0.387656	0.499597	0.106656	0.19881	0.102146	0.199568	0.127009	0.215388
456	CL11	Anxa2	0.479237	0.599018	0.72486	0.49462	0.383082	0.460069	0.169579	0.215354	0.172211	0.113171	0.0829004	0.105899
457	CL11	Mir17hg	0.508267	0.540312	0.763508	0.534803	0.358157	0.489325	0.201129	0.155595	0.121511	0.0863434	0.134484	0.106566
458	CL11	Fam114a1	0.488829	0.669501	0.695762	0.445616	0.357071	0.475796	0.154885	0.170116	0.166066	0.144324	0.116516	0.115517
459	CL11	S100a11	0.482848	0.646884	0.729781	0.473927	0.344429	0.43633	0.160956	0.110803	0.143733	0.166039	0.145668	0.158602
460	CL11	Lactb2	0.554428	0.61113	0.656363	0.421969	0.374562	0.413636	0.151988	0.149456	0.135857	0.182662	0.202155	0.145793
461	CL11	Impa2	0.51959	0.593157	0.635438	0.430998	0.400589	0.485918	0.148847	0.138269	0.13454	0.154467	0.180207	0.177981
462	CL11	Hmga1-rs1	0.548459	0.522222	0.667161	0.455273	0.376819	0.497878	0.170063	0.155577	0.190565	0.13842	0.157696	0.119868
463	CL11	2610029G23Rik	0.517039	0.556314	0.689135	0.400984	0.394074	0.506459	0.191337	0.160026	0.160572	0.128465	0.154834	0.140761
464	CL11	Rffl	0.686413	0.536939	0.644897	0.363098	0.312127	0.411569	0.245889	0.192325	0.183	0.151396	0.151293	0.121054
465	CL11	Zfp618	0.615433	0.531592	0.775699	0.402255	0.314622	0.410974	0.206244	0.166792	0.214471	0.13356	0.12959	0.0987684
466	CL11	Fermt3	0.693396	0.57783	0.644741	0.354731	0.370401	0.396319	0.117991	0.160542	0.185783	0.176309	0.173034	0.148923
467	CL11	2010002N04Rik	0.737836	0.60072	0.712578	0.338514	0.32095	0.461747	0.0972176	0.121661	0.09762	0.165109	0.183645	0.162403
468	CL11	Rreb1	0.710197	0.589125	0.681438	0.426561	0.338454	0.425547	0.106206	0.144571	0.12276	0.156027	0.148886	0.150228
469	CL11	Vipr2	0.672257	0.578873	0.636993	0.470172	0.332928	0.474373	0.12445	0.0882528	0.152571	0.16651	0.131799	0.17082
470	CL11	Dock5	0.623011	0.643715	0.71053	0.440847	0.314776	0.469496	0.13428	0.108827	0.133535	0.129294	0.12826	0.16343
471	CL11	Fam115c	0.590187	0.628068	0.712408	0.428874	0.393725	0.475416	0.149476	0.0961063	0.1299	0.130522	0.114386	0.15093
472	CL11	Nqo2	0.610879	0.600587	0.657132	0.45041	0.330367	0.434511	0.130759	0.166176	0.129169	0.175247	0.136415	0.178348
473	CL11	Snx9	0.608401	0.616493	0.633296	0.43451	0.371339	0.461247	0.151571	0.150185	0.133396	0.15133	0.153925	0.134308
474	CL11	Rcn1	0.590695	0.609375	0.648022	0.482263	0.386807	0.459414	0.135944	0.142616	0.124569	0.133681	0.132803	0.153812
475	CL11	Dnmt3b	0.658447	0.638832	0.747358	0.393942	0.376495	0.39571	0.159097	0.145287	0.146027	0.124483	0.120783	0.0935382
476	CL11	Wnt5b	0.634529	0.673233	0.731801	0.461558	0.307771	0.404171	0.143704	0.13119	0.119962	0.135218	0.148973	0.107888
477	CL11	Ldlrap1	0.569524	0.661972	0.694181	0.390949	0.322803	0.419008	0.144777	0.156446	0.192577	0.139403	0.131221	0.177139
478	CL11	Spata6	0.609792	0.669412	0.664941	0.434239	0.333118	0.372678	0.14523	0.16717	0.160703	0.142289	0.163945	0.136482
479	CL11	S1pr2	0.676275	0.638758	0.697979	0.393509	0.297333	0.37277	0.165465	0.127715	0.145332	0.177553	0.154586	0.152726
480	CL11	Ccnd3	0.651267	0.604612	0.762645	0.365633	0.321943	0.389616	0.154892	0.158455	0.147759	0.162881	0.130077	0.150221
481	CL11	Gcat	0.631638	0.597705	0.712016	0.372057	0.320521	0.428929	0.155703	0.159809	0.122521	0.165079	0.150285	0.183738
482	CL11	Cln5	0.641436	0.595517	0.690199	0.367369	0.329635	0.392304	0.178107	0.164547	0.164571	0.152229	0.165354	0.158732
483	CL11	Slc25a13	0.662424	0.707341	0.87362	0.42208	0.383924	0.414407	0.123096	0.0844051	0.141739	0.064847	0.0693397	0.0527774
484	CL11	Ptgr1	0.637089	0.706777	0.873772	0.458703	0.322334	0.449088	0.104551	0.112695	0.0986466	0.0927663	0.0657207	0.0778567
485	CL11	Atoh8	0.670558	0.708614	0.880007	0.451172	0.304798	0.510037	0.0673516	0.103105	0.0577346	0.0722719	0.0832717	0.0910806
486	CL11	Zic5	0.603334	0.852671	0.79377	0.475968	0.423378	0.443382	0.0746831	0.0920129	0.0969321	0.0494039	0.0587594	0.0357054
487	CL11	Rab11fip1	0.694652	0.755122	0.747758	0.42035	0.379952	0.411971	0.158024	0.137168	0.127037	0.0565517	0.0460205	0.065394
488	CL11	Dera	0.646407	0.745037	0.783845	0.456323	0.335688	0.466892	0.084007	0.0794305	0.122023	0.0922849	0.0883937	0.0996686
489	CL11	Nxn	0.647537	0.738663	0.747559	0.483374	0.361193	0.463777	0.111467	0.100922	0.101107	0.0839974	0.0779876	0.082415
490	CL11	Pnp	0.647366	0.741057	0.708909	0.456199	0.387109	0.470728	0.113865	0.118295	0.0986039	0.0994862	0.0758784	0.0825038
491	CL11	Ptgis	0.618867	0.723327	0.774072	0.461679	0.364847	0.365167	0.0911989	0.10613	0.0936255	0.130913	0.117435	0.152739
492	CL11	Eif4ebp1	0.644387	0.712099	0.729378	0.419674	0.349829	0.38771	0.105917	0.0949665	0.0861508	0.150457	0.138498	0.180934
493	CL11	Plvap	0.677468	0.72867	0.690586	0.449009	0.323958	0.464949	0.050932	0.0591022	0.051016	0.15243	0.169253	0.182626
494	CL11	Bmp7	0.673001	0.788084	0.667792	0.502014	0.335091	0.423325	0.0976243	0.0989949	0.0764079	0.124042	0.119872	0.0937526
495	CL11	Emid2	0.553658	0.726662	0.678055	0.550084	0.373634	0.508973	0.0809039	0.0828335	0.0632954	0.13653	0.115463	0.129908
496	CL11	Zbtb42	0.536269	0.755531	0.759864	0.519535	0.380775	0.512562	0.0646842	0.0652377	0.0856578	0.115394	0.111963	0.0925275
497	CL11	Col5a1	0.60504	0.62017	0.728629	0.445621	0.463061	0.530416	0.0621053	0.0788613	0.0580357	0.130571	0.137413	0.140078
498	CL11	BC067074	0.632716	0.718134	0.652152	0.477721	0.498883	0.4372	0.0807036	0.0729894	0.075144	0.137135	0.104289	0.112933
499	CL11	Fhl3	0.620229	0.639676	0.694639	0.502798	0.481368	0.436091	0.113998	0.105222	0.114569	0.107036	0.0815995	0.102775
500	CL11	Plin3	0.640295	0.677517	0.72514	0.453919	0.441891	0.473794	0.10167	0.109958	0.0925047	0.113768	0.090878	0.0786644
501	CL11	Foxc1	0.57619	0.660792	0.653538	0.520621	0.452921	0.489741	0.106351	0.118302	0.0931993	0.154188	0.0833512	0.090804
502	CL11	Otx1	0.597046	0.657063	0.648203	0.467389	0.473328	0.465687	0.108358	0.105878	0.127334	0.124059	0.112951	0.112702
503	CL11	Itga5	0.60192	0.700497	0.627157	0.482549	0.451263	0.468975	0.119823	0.11376	0.120714	0.113427	0.0936141	0.106299
504	CL11	Igf2bp1	0.738859	0.669897	0.818346	0.405094	0.494481	0.476158	0.0862984	0.0890769	0.103822	0.0460844	0.0379757	0.0339086
505	CL11	Phldb2	0.680681	0.629791	0.86793	0.476885	0.426262	0.480335	0.0714121	0.0722326	0.0755987	0.0779656	0.0747024	0.0662028
506	CL11	Gadd45a	0.811574	0.556226	0.753188	0.406108	0.372403	0.407949	0.134338	0.112586	0.130769	0.0795498	0.129337	0.105973
507	CL11	Frrs1	0.824844	0.602485	0.811025	0.445709	0.349421	0.4256	0.0816343	0.111149	0.0729701	0.0919779	0.0780883	0.105096
508	CL11	Ak4	0.701898	0.619155	0.738903	0.39728	0.415021	0.423579	0.0942711	0.19035	0.142466	0.0837567	0.0887916	0.104529
509	CL11	Col27a1	0.635743	0.615932	0.767208	0.40817	0.394731	0.4954	0.101592	0.133003	0.0978276	0.125654	0.11213	0.112609
510	CL11	Kirrel	0.669308	0.64036	0.78635	0.40421	0.403555	0.458045	0.146008	0.11531	0.129753	0.0904523	0.0774094	0.0792397
511	CL11	Vamp8	0.729864	0.659408	0.787946	0.451767	0.3174	0.451819	0.0929973	0.113667	0.0957426	0.111809	0.0945369	0.0930432
512	CL11	Polr3g	0.682432	0.665369	0.721275	0.432695	0.349692	0.457526	0.107942	0.135668	0.102958	0.105675	0.113327	0.125441
513	CL11	Tnfaip8	0.691941	0.644844	0.748331	0.456594	0.349347	0.411183	0.130339	0.118757	0.107385	0.133503	0.103088	0.104687
514	CL11	Tmem20	0.68362	0.632707	0.662992	0.448352	0.448919	0.475775	0.0715344	0.0968444	0.0837626	0.156846	0.115526	0.12312
515	CL11	Ankrd9	0.683438	0.606477	0.669557	0.477248	0.384026	0.464288	0.125169	0.124268	0.0912946	0.099161	0.136837	0.138236
516	CL11	Chst3	0.700099	0.599702	0.628573	0.485186	0.414671	0.460552	0.107615	0.137432	0.101502	0.134832	0.1165	0.113336
517	CL11	Emx2os	0.692793	0.576348	0.735596	0.501367	0.458839	0.497817	0.0822784	0.136143	0.0924187	0.074494	0.0950343	0.0568695
518	CL11	Gldc	0.685868	0.664164	0.670472	0.489262	0.461687	0.505882	0.0885402	0.0943287	0.0882463	0.0870475	0.08659	0.0779116
519	CL11	Prr5l	0.644562	0.634766	0.722281	0.465432	0.431168	0.544031	0.102641	0.0992554	0.078194	0.0960985	0.0932418	0.0883296
520	CL11	Rfx2	0.658885	0.614281	0.689319	0.501772	0.420725	0.53491	0.0922495	0.11385	0.0988539	0.112144	0.0802806	0.0827292
521	CL11	Jam3	0.66918	0.63953	0.673014	0.492465	0.423455	0.516299	0.102207	0.106208	0.1044	0.0952045	0.0901619	0.0878747
522	CL11	Iqgap2	0.709	0.58457	0.704845	0.471014	0.421421	0.480954	0.13735	0.121769	0.165581	0.0710866	0.0654203	0.0669881
523	CL11	Net1	0.724527	0.608798	0.689341	0.438806	0.360501	0.488421	0.124356	0.111563	0.143141	0.110325	0.113401	0.0868207
524	CL11	Rbm38	0.759448	0.641734	0.699634	0.462482	0.385211	0.47346	0.1236	0.0938091	0.139346	0.079981	0.0668759	0.0744178
525	CL11	Agtrap	0.687957	0.662005	0.689537	0.478599	0.384424	0.436299	0.119902	0.131804	0.133123	0.0981628	0.101905	0.0762829
526	CL11	Rfx4	0.686448	0.654939	0.707887	0.493862	0.406362	0.459739	0.0889909	0.111817	0.0849472	0.108065	0.0916111	0.105332
527	CL11	Hn1l	0.634956	0.668935	0.690408	0.466666	0.374223	0.473935	0.122358	0.113595	0.130318	0.109896	0.102767	0.111943
528	CL11	Elf4	0.621403	0.66629	0.646895	0.520983	0.397423	0.477487	0.114214	0.121491	0.125843	0.0945037	0.105351	0.108118
529	CL11	Hadh	0.635432	0.682316	0.65532	0.500988	0.409659	0.465231	0.0991468	0.121776	0.106527	0.115049	0.104203	0.104352
530	CL11	Tirap	0.638944	0.622103	0.750106	0.475105	0.38533	0.500317	0.12416	0.101331	0.117635	0.0874322	0.113409	0.0841283
531	CL11	Eif2ak2	0.646783	0.594905	0.724968	0.50765	0.377074	0.449062	0.120761	0.127677	0.164233	0.0912235	0.0945126	0.101151
532	CL11	Trip13	0.635541	0.612047	0.714393	0.504309	0.372584	0.478051	0.118286	0.120296	0.144716	0.108479	0.101025	0.0902724
533	CL11	Plekhh1	0.654294	0.592234	0.659429	0.461502	0.394174	0.468941	0.145141	0.147275	0.14547	0.11517	0.118519	0.0978509
534	CL11	Igf2bp3	0.644935	0.609277	0.689132	0.471402	0.430586	0.471798	0.148413	0.132561	0.15772	0.0886286	0.0809523	0.0745946
535	CL11	Suv39h2	0.645122	0.638165	0.647556	0.480617	0.419585	0.487311	0.140279	0.130736	0.152197	0.0866121	0.0941989	0.0776199
536	CL11	Zcchc3	0.659106	0.630688	0.664986	0.459142	0.417509	0.477235	0.125609	0.122633	0.131644	0.104087	0.100992	0.106369
537	CL11	Aqp1	0.309822	0.483868	0.726168	0.887588	0.996911	0.354706	0.0288473	0.0347147	0.0293019	0.0794095	0.0322531	0.03641
538	CL11	Folr1	0.61991	0.867197	0.728169	0.726611	0.694429	0.205598	0.0100324	0.0474295	0.00311377	0.0247266	0.0411285	0.0316564
539	CL11	Wfikkn2	0.540871	0.882434	0.38997	0.879237	0.74019	0.362637	0.0372796	0.0234991	0.0385683	0.0577544	0.0271697	0.0203896
540	CL11	Col1a2	0.619446	0.751088	0.864098	0.470638	0.491617	0.688705	0.010371	0.011307	0.0101164	0.0546994	0.0130876	0.0148263
541	CL11	Col1a1	0.598406	0.643493	0.936187	0.456076	0.595886	0.724869	0.00296218	0.00365323	0.00495662	0.0257569	0.00255192	0.00520175
542	CL11	Lrrc17	0.520127	0.670482	0.919445	0.509638	0.591547	0.664049	0.0195672	0.014801	0.00242923	0.0440929	0.024065	0.0197575
543	CL11	Bnc2	0.526766	0.636862	0.878878	0.666494	0.479493	0.707081	0.0123225	0.0116512	0.0178479	0.0433871	0.0140325	0.00518434
544	CL11	F13a1	0.609085	0.777031	0.791775	0.636695	0.408511	0.66163	0.00587004	0.0166508	0.0182188	0.0630379	0.00501345	0.00648282
545	CL11	Tbx18	0.579398	0.712565	0.844129	0.575421	0.444999	0.627882	0.025331	0.0250915	0.0149752	0.0917376	0.0280219	0.0304493
546	CL11	Lyve1	0.406081	0.654289	0.644105	0.663322	0.592461	0.873034	0.00401896	0.00760004	0.0174631	0.124525	0.00549198	0.00760887
547	CL11	Mrc1	0.535153	0.634198	0.707976	0.588398	0.464581	0.642852	0.033843	0.0584815	0.0376689	0.133952	0.0789389	0.0839577
548	CL11	Col6a2	0.530116	0.593344	0.530572	0.622066	0.517632	0.648045	0.048441	0.0512983	0.0437007	0.160098	0.105913	0.148775
549	CL11	Lhx9	0.638722	0.568276	0.612253	0.763188	0.63512	0.611019	0.0162896	0.0722309	0.0470712	0.00355996	0.0280169	0.00425381
550	CL11	Nrk	0.627826	0.582649	0.612956	0.640796	0.696437	0.613208	0.0772643	0.0630931	0.0545012	0.0148388	0.0119981	0.00443273
551	CL11	Sox3	0.62195	0.560636	0.565593	0.679325	0.638166	0.690024	0.0465065	0.0519431	0.0626085	0.0268136	0.0280026	0.0284322
552	CL11	Id4	0.615348	0.5822	0.535644	0.701543	0.587126	0.696893	0.0688379	0.0456999	0.0668231	0.0341904	0.0323735	0.0333212
553	CL11	Esco2	0.606952	0.590541	0.540873	0.646823	0.561023	0.641594	0.106912	0.0859249	0.121945	0.0345065	0.0322632	0.0306428
554	CL11	Troap	0.570089	0.526827	0.57692	0.638729	0.613117	0.629626	0.118475	0.082442	0.118989	0.0440579	0.0395649	0.0411639
555	CL11	Spag5	0.60667	0.577186	0.596901	0.595035	0.596065	0.642999	0.0934765	0.0771672	0.0983934	0.0406628	0.039454	0.0359901
556	CL11	Iqgap3	0.640305	0.548209	0.593821	0.600032	0.59454	0.606611	0.09257	0.0800173	0.105063	0.0474438	0.0469691	0.0444193
557	CL11	Dmrta2	0.560659	0.608673	0.657516	0.689158	0.573722	0.581544	0.0618736	0.0588662	0.0729979	0.0408646	0.0606564	0.0334691
558	CL11	Lpar1	0.576904	0.586776	0.628276	0.599087	0.478386	0.622453	0.0919669	0.0888806	0.131857	0.0776575	0.0556081	0.0621475
559	CL11	Spc25	0.560243	0.625587	0.652407	0.626331	0.48247	0.639812	0.10714	0.083775	0.114059	0.0382035	0.0353914	0.0345812
560	CL11	Nr2e1	0.589577	0.569019	0.592477	0.594979	0.549831	0.645132	0.0933602	0.0833351	0.117216	0.0639434	0.0494366	0.0516934
561	CL11	Shisa2	0.582854	0.60792	0.629693	0.564408	0.528187	0.668223	0.0937376	0.0552016	0.103881	0.0569442	0.0572336	0.0517186
562	CL11	Tcf7l1	0.625043	0.574071	0.663469	0.581687	0.600654	0.686233	0.0393289	0.0499359	0.0434784	0.0503787	0.0391561	0.0465665
563	CL11	Pif1	0.614506	0.592284	0.623583	0.555835	0.618483	0.647626	0.0937637	0.0645764	0.0952084	0.0326062	0.0308461	0.030682
564	CL11	E130306D19Rik	0.584414	0.574022	0.629317	0.573535	0.642017	0.634376	0.0964965	0.0596219	0.0984483	0.0309485	0.034598	0.0422059
565	CL11	Kif14	0.625112	0.546686	0.63981	0.572477	0.573578	0.606835	0.106644	0.0886499	0.119432	0.0428682	0.0434156	0.0344917
566	CL11	Mki67	0.652471	0.547237	0.663148	0.547573	0.579332	0.621879	0.10744	0.0795534	0.103389	0.036355	0.0317024	0.0299216
567	CL11	5730590G19Rik	0.64309	0.598732	0.640499	0.565442	0.579402	0.621573	0.0904971	0.0611193	0.0910666	0.0344365	0.0418621	0.0322801
568	CL11	Kntc1	0.650693	0.586158	0.647763	0.543724	0.57111	0.60969	0.09446	0.0679735	0.110395	0.0398813	0.0372679	0.0408843
569	CL11	Sned1	0.571617	0.691886	0.265729	0.606946	0.428911	0.871046	0.0732827	0.138581	0.0454895	0.119798	0.109083	0.0776295
570	CL11	A330033J07Rik	0.784087	0.518509	0.518332	0.609693	0.595273	0.763201	0.0266646	0.0336159	0.0275863	0.0485071	0.0394741	0.0350573
571	CL11	Rorc	0.696363	0.657413	0.327936	0.749755	0.662163	0.816036	0.014748	0.0278892	0.0274641	0.0155782	0	0.0046536
572	CL11	Dct	0.570572	0.66728	0.376178	0.64234	0.686158	0.723894	0.0717846	0.0640321	0.124431	0.0143066	0.0397932	0.0192319
573	CL11	Col6a1	0.542577	0.601116	0.451241	0.679339	0.66531	0.766092	0.0341082	0.00752502	0.00776318	0.130502	0.0233047	0.0911226
574	CL11	Col6a3	0.578507	0.640636	0.447794	0.590049	0.566358	0.812368	0.0433832	0.0548577	0.0434768	0.0739827	0.0710692	0.0775168
575	CL11	4833432E10Rik	0.62318	0.508563	0.389073	0.699641	0.609182	0.635652	0.0684986	0.0589546	0.0675957	0.100183	0.131406	0.10807
576	CL11	9430041J12Rik	0.524631	0.518459	0.313206	0.70402	0.677348	0.558412	0.0746535	0.0794099	0.100404	0.140188	0.116893	0.192376
577	CL11	Islr	0.447438	0.584755	0.384926	0.689052	0.495206	0.700475	0.0835242	0.116639	0.0829549	0.180071	0.124673	0.110287
578	CL11	Ctsk	0.47187	0.644594	0.391294	0.818014	0.474056	0.591429	0.0483927	0.0707145	0.0518861	0.185879	0.135265	0.116606
579	CL11	Adamts19	0.501923	0.552293	0.460652	0.793366	0.527169	0.663328	0.0428401	0.100516	0.0384115	0.0804471	0.153943	0.085112
580	CL11	Prelp	0.610298	0.769253	0.283845	0.753847	0.610591	0.561313	0.0348527	0.131816	0.0267249	0.0750726	0.0686387	0.0737475
581	CL11	Wnt2b	0.734507	0.678748	0.348937	0.65216	0.445577	0.612543	0.0737628	0.127359	0.0603864	0.0880775	0.0861897	0.0917513
582	CL11	Hey2	0.653941	0.666137	0.329304	0.650181	0.560558	0.599388	0.0633432	0.0859326	0.068382	0.116363	0.10914	0.0973297
583	CL11	Edn3	0.564825	0.796371	0.436628	0.743503	0.610934	0.643507	0.0179433	0.0254488	0.00278454	0.11372	0.0245199	0.0198165
584	CL11	Itga11	0.621715	0.712589	0.38564	0.709757	0.561817	0.731915	0.0649042	0.0613684	0.0533552	0.0444697	0.034758	0.0177124
585	CL11	Frem1	0.628231	0.744872	0.393137	0.644292	0.499589	0.665011	0.0554704	0.0796094	0.0633316	0.0983521	0.0730941	0.0550099
586	CL11	Adamts12	0.552006	0.749782	0.483288	0.679567	0.480688	0.693414	0.0534103	0.0627846	0.0609315	0.0803048	0.0473424	0.0564807
587	CL11	Rmst	0.794464	0.887216	0.621599	0.638256	0.457512	0.512859	0.0166205	0.0291851	0.0191601	0.00752401	0.0081115	0.00749205
588	CL11	Osr1	0.679394	0.927897	0.547812	0.704718	0.390833	0.665991	0.00362701	0.00342942	0.0067543	0.0434199	0.0123909	0.0137336
589	CL11	Tmem132c	0.748751	0.711281	0.60953	0.651079	0.374719	0.487543	0.0560949	0.0922732	0.0543769	0.0683611	0.0701792	0.0758118
590	CL11	Hspb8	0.67597	0.788472	0.540116	0.679959	0.404555	0.469108	0.0470111	0.0871905	0.0308652	0.0853086	0.108716	0.0827276
591	CL11	Ror1	0.652351	0.881291	0.615117	0.558609	0.377635	0.622697	0.0478092	0.0351592	0.0296771	0.0598522	0.0762208	0.043581
592	CL11	Crispld1	0.621336	0.750996	0.62942	0.616417	0.439433	0.690441	0.0514368	0.0466082	0.0332592	0.0528228	0.0380734	0.0297557
593	CL11	Gja1	0.628792	0.735333	0.586252	0.603856	0.447711	0.58424	0.0490968	0.0874283	0.0476616	0.0888348	0.0528346	0.0879602
594	CL11	Robo3	0.867311	0.62252	0.620028	0.483018	0.38078	0.562719	0.0104919	0.0159433	0.00511714	0.129559	0.155662	0.146849
595	CL11	Prr15	0.813147	0.801283	0.489407	0.565785	0.348993	0.557018	0.0859417	0.0801764	0.0718412	0.0556779	0.064201	0.0665297
596	CL11	Eya2	0.891388	0.73891	0.614921	0.541962	0.308158	0.442836	0.0830257	0.0910631	0.0838342	0.0701592	0.0680737	0.0656696
597	CL11	Hif3a	0.876044	0.723202	0.622676	0.491035	0.427018	0.516509	0.0763857	0.0859503	0.086893	0.0411337	0.0247967	0.0283562
598	CL11	Galm	0.860319	0.790804	0.646506	0.47422	0.424297	0.504826	0.0596852	0.0359124	0.0488373	0.0573134	0.0407805	0.0564993
599	CL11	Dmrt3	0.785002	0.659995	0.779815	0.658511	0.464281	0.563104	0.0193725	0.0232677	0.0269756	0.00737402	0.009659	0.00264337
600	CL11	Car14	0.713113	0.709546	0.669879	0.629093	0.568423	0.622068	0.0223415	0.0154913	0.0240384	0.013635	0.00814137	0.0042298
601	CL11	E330013P04Rik	0.824803	0.769903	0.599516	0.590435	0.522046	0.585683	0.0280739	0.041144	0.0161196	0.00840201	0.0076727	0.00620092
602	CL11	Col2a1	0.659855	0.696434	0.770036	0.550429	0.603535	0.547698	0.0335366	0.0439432	0.0497307	0.0155983	0.018883	0.0103209
603	CL11	Six4	0.755101	0.817946	0.683709	0.48742	0.592146	0.479542	0.0313392	0.0592639	0.0632239	0.0128735	0.0124908	0.00494439
604	CL11	Col18a1	0.713365	0.771279	0.618265	0.562964	0.49874	0.559901	0.0525721	0.0409248	0.0517702	0.0396806	0.0475683	0.0429694
605	CL11	Jub	0.721588	0.736112	0.710938	0.517923	0.529585	0.508498	0.0579107	0.0601822	0.0683326	0.0356368	0.0295869	0.0237057
606	CL11	Yap1	0.710363	0.736191	0.680074	0.526525	0.479066	0.545023	0.0617566	0.0578827	0.066166	0.0499397	0.0421221	0.0448909
607	CL11	Ccdc8	0.750606	0.654378	0.600662	0.599861	0.465277	0.54222	0.075333	0.0802629	0.0910152	0.0514962	0.0464503	0.0424392
608	CL11	Cmtm8	0.769651	0.736582	0.595349	0.537076	0.399355	0.546209	0.0740363	0.0816702	0.0804253	0.0695144	0.0400472	0.0700844
609	CL11	Leprel1	0.862044	0.658224	0.697517	0.571166	0.439094	0.542952	0.0155586	0.0378284	0.049669	0.0469554	0.0425223	0.0364697
610	CL11	Gm4524	0.811401	0.639221	0.715624	0.502748	0.439588	0.516357	0.0460046	0.0635746	0.0373437	0.0647921	0.0918813	0.071465
611	CL11	2610002D18Rik	0.739891	0.733612	0.784564	0.478208	0.347727	0.579858	0.0696087	0.0658166	0.079411	0.0384194	0.0437045	0.0391797
612	CL11	Orc1	0.743772	0.738107	0.779613	0.456635	0.393801	0.527584	0.0483914	0.0640572	0.0705904	0.0408922	0.0686075	0.067949
613	CL11	2610318N02Rik	0.722582	0.720724	0.784005	0.462637	0.432093	0.569075	0.0532579	0.0565407	0.0719185	0.0480311	0.0402193	0.0389169
614	CL11	Mob3b	0.762626	0.731204	0.677784	0.4621	0.379878	0.508789	0.103284	0.0819952	0.084072	0.0706732	0.0705696	0.0670252
615	CL11	Shmt1	0.70433	0.728425	0.671784	0.474361	0.390266	0.531263	0.0966986	0.0796657	0.100409	0.0758551	0.079187	0.0677553
616	CL11	Gypc	0.812113	0.72964	0.728665	0.442978	0.357367	0.503445	0.0787638	0.096155	0.0823116	0.0674003	0.0558597	0.045302
617	CL11	Ccne1	0.737166	0.765961	0.755018	0.485233	0.388931	0.464533	0.0644736	0.070052	0.087064	0.0621287	0.0591226	0.0603183
618	CL11	Prkg2	0.725502	0.765915	0.716354	0.471833	0.351602	0.51928	0.0524401	0.0535499	0.078124	0.0886269	0.0960248	0.0807492
619	CL11	Slc43a1	0.801741	0.649934	0.815476	0.488765	0.478272	0.537186	0.0374179	0.0430291	0.0583809	0.034183	0.0262571	0.0293576
620	CL11	Mbnl3	0.784856	0.729904	0.774945	0.528881	0.484039	0.522384	0.043123	0.0385086	0.0438701	0.0168705	0.0212797	0.0113392
621	CL11	Kcnk5	0.81537	0.762054	0.767134	0.504248	0.427584	0.516699	0.0526761	0.0498064	0.0576374	0.0157178	0.0158606	0.0152128
622	CL11	Exo1	0.754947	0.771224	0.785444	0.503181	0.448459	0.518282	0.0507297	0.0425462	0.060845	0.0236138	0.0217369	0.0189917
623	CL11	Cdca7l	0.7684	0.761323	0.761298	0.518967	0.437701	0.511837	0.052631	0.0441088	0.0553166	0.0256909	0.035552	0.0271755
624	CL11	Ncapg	0.688989	0.736615	0.743818	0.557035	0.448772	0.542918	0.0766513	0.0568818	0.0865523	0.0194001	0.0235613	0.0188052
625	CL11	Gmnn	0.689733	0.732914	0.75826	0.581592	0.405666	0.572949	0.0601859	0.041538	0.0749923	0.0256769	0.0282155	0.0282787
626	CL11	Eme1	0.678206	0.74912	0.798624	0.54275	0.456434	0.540262	0.0646543	0.044072	0.063778	0.0275292	0.0178072	0.0167636
627	CL11	Peg12	0.72121	0.707026	0.814911	0.560179	0.409311	0.530537	0.051037	0.0549006	0.0601474	0.0382837	0.0298176	0.0226393
628	CL11	Ercc6l	0.720746	0.769667	0.743327	0.547604	0.414245	0.568443	0.0625363	0.0465339	0.0668419	0.0211068	0.0176982	0.0212507
629	CL11	Hells	0.721267	0.771204	0.744853	0.531399	0.435033	0.525305	0.0642623	0.0514136	0.0775488	0.0251054	0.0253826	0.0272256
630	CL11	Gas1	0.708812	0.767601	0.737462	0.508117	0.396419	0.533597	0.0678607	0.0592354	0.0736078	0.055622	0.0514345	0.040232
631	CL11	Asf1b	0.716356	0.729516	0.755095	0.50666	0.416348	0.571597	0.0749912	0.0554667	0.078084	0.0310887	0.0338835	0.0309143
632	CL11	Chek1	0.709845	0.725348	0.748173	0.510743	0.418708	0.559017	0.0769945	0.0667613	0.0808306	0.0372286	0.036122	0.0302286
633	CL11	Cdc6	0.740721	0.710199	0.752604	0.497763	0.470289	0.548973	0.0627992	0.0471398	0.0824276	0.032745	0.0262034	0.0281353
634	CL11	E2f2	0.784502	0.690341	0.747992	0.49598	0.441885	0.547083	0.0806531	0.0428123	0.0752433	0.0378635	0.0270701	0.0285747
635	CL11	Lef1	0.764937	0.726195	0.698859	0.558807	0.467061	0.540702	0.041444	0.0590155	0.0440131	0.0372718	0.0279758	0.0337173
636	CL11	Emx2	0.756241	0.671305	0.717366	0.531198	0.448719	0.510902	0.070294	0.085237	0.0712805	0.045155	0.0546284	0.0376732
637	CL11	Smpdl3b	0.721653	0.636743	0.739128	0.544359	0.439439	0.611486	0.0674537	0.0487722	0.0566493	0.0558828	0.0433773	0.0350566
638	CL11	Mcm10	0.726296	0.680127	0.716189	0.532523	0.479767	0.575923	0.0805963	0.0487216	0.0807851	0.0286102	0.0302423	0.02022
639	CL11	Uhrf1	0.722003	0.703082	0.720136	0.515413	0.466988	0.553024	0.0846375	0.0611828	0.0887898	0.0274911	0.0299489	0.0273036
640	CL11	Rad51	0.679335	0.682636	0.741711	0.529812	0.440056	0.561203	0.0736148	0.0605024	0.084537	0.0500445	0.0475896	0.0489585
641	CL11	Igf2bp2	0.715768	0.670547	0.754386	0.508909	0.442744	0.554792	0.0798016	0.0542915	0.0938783	0.0470629	0.0363025	0.0415167
642	CL11	Mybl2	0.726801	0.663757	0.746399	0.535722	0.446814	0.573172	0.0670946	0.0462829	0.0867019	0.0350642	0.0351751	0.0370161
643	CL11	Cd109	0.702523	0.584478	0.582767	0.614682	0.515481	0.471922	0.0792122	0.0922837	0.0790235	0.1016	0.0840831	0.0919446
644	CL11	Rhcg	0.666628	0.634872	0.539758	0.590101	0.43303	0.518833	0.0930021	0.129461	0.110649	0.0945985	0.084726	0.104341
645	CL11	Cachd1	0.713082	0.601311	0.547675	0.52282	0.484272	0.48458	0.120215	0.139637	0.131166	0.0896063	0.0877341	0.0779014
646	CL11	Pard3b	0.695012	0.634934	0.582946	0.539208	0.479883	0.523141	0.107503	0.111048	0.117648	0.0748279	0.0683577	0.0654904
647	CL11	Vsig10	0.641968	0.599069	0.605892	0.532856	0.447437	0.473529	0.116546	0.114988	0.114808	0.128459	0.112522	0.111924
648	CL11	Rtkn2	0.639974	0.611928	0.571478	0.535714	0.470443	0.527514	0.131848	0.108979	0.130624	0.0860824	0.090086	0.0953293
649	CL11	Rbms2	0.615824	0.614867	0.613393	0.525824	0.458112	0.5118	0.134214	0.130222	0.141982	0.0933713	0.0784179	0.081973
650	CL11	Anp32b	0.626353	0.61286	0.606689	0.519509	0.450269	0.505863	0.138903	0.131886	0.137482	0.0886155	0.0872185	0.0943515
651	CL11	Cdc14a	0.628449	0.615135	0.592142	0.559268	0.579394	0.48572	0.105614	0.0901337	0.140909	0.0854801	0.06279	0.0549654
652	CL11	Cenpi	0.591742	0.64353	0.643985	0.581937	0.53158	0.546081	0.109289	0.0795331	0.123103	0.0501539	0.0490825	0.0499839
653	CL11	Ccdc18	0.558037	0.664737	0.607889	0.582078	0.545355	0.532704	0.100559	0.10326	0.132226	0.0654831	0.0517158	0.055955
654	CL11	Nt5dc2	0.615924	0.62403	0.610364	0.544183	0.530931	0.556056	0.122829	0.0882707	0.128592	0.0673708	0.0592531	0.0521962
655	CL11	Anln	0.613156	0.612005	0.643011	0.553986	0.518444	0.557324	0.115058	0.0923931	0.133444	0.0521413	0.0607473	0.0482913
656	CL11	C330027C09Rik	0.603046	0.612206	0.629485	0.568289	0.509072	0.562858	0.120129	0.0902223	0.120884	0.0639892	0.060421	0.0593974
657	CL11	Recql4	0.635615	0.570319	0.621279	0.509487	0.561677	0.556875	0.104514	0.0911196	0.0905733	0.0692964	0.0945948	0.0946519
658	CL11	Fanca	0.63578	0.594705	0.670736	0.513884	0.532959	0.590023	0.101746	0.0719141	0.0875453	0.0595889	0.0705512	0.0705673
659	CL11	AU020206	0.640856	0.576846	0.650231	0.503247	0.583892	0.594564	0.0831231	0.0709888	0.0815579	0.062311	0.0897721	0.0626105
660	CL11	Pole	0.639433	0.532496	0.601513	0.52846	0.577668	0.555349	0.11864	0.100989	0.128676	0.0754416	0.0774071	0.0639269
661	CL11	2700099C18Rik	0.596509	0.560353	0.607894	0.532167	0.568115	0.523363	0.138939	0.107911	0.129367	0.0792033	0.0768489	0.0793309
662	CL11	4930422G04Rik	0.592444	0.564027	0.621647	0.519577	0.58817	0.564843	0.117377	0.0916621	0.111504	0.0696053	0.0850696	0.0740747
663	CL11	Incenp	0.635154	0.589596	0.614654	0.541979	0.526476	0.555592	0.11512	0.0925963	0.118682	0.0706809	0.0692322	0.0702393
664	CL11	Chtf18	0.653851	0.568371	0.627452	0.539301	0.56191	0.554759	0.110182	0.0819611	0.112478	0.0636158	0.0677902	0.0583292
665	CL11	Timeless	0.613294	0.557418	0.616302	0.542894	0.533312	0.571084	0.122942	0.105677	0.139795	0.0585036	0.0747103	0.0640676
666	CL11	Chek2	0.621936	0.557842	0.60094	0.577345	0.56259	0.572466	0.10522	0.0922674	0.111667	0.0609494	0.0730524	0.0637251
667	CL11	Ddx11	0.597756	0.600474	0.592522	0.538529	0.566338	0.587852	0.116142	0.0858556	0.0891348	0.0761359	0.06637	0.0828903
668	CL11	Rad54b	0.613746	0.605681	0.599401	0.527336	0.588551	0.588142	0.106681	0.0979025	0.122055	0.0655492	0.040733	0.0442228
669	CL11	Prr11	0.592217	0.598077	0.61104	0.538363	0.555916	0.610604	0.126198	0.0971842	0.126126	0.0553325	0.0463666	0.0425753
670	CL11	Ckap2l	0.615854	0.576814	0.598797	0.578721	0.524369	0.589235	0.121144	0.101855	0.135514	0.0553185	0.0496394	0.0527372
671	CL11	Kif18b	0.631659	0.581193	0.602496	0.576107	0.56408	0.585999	0.119672	0.0853136	0.124005	0.0490473	0.0406672	0.0397594
672	CL11	Foxm1	0.633439	0.58576	0.601667	0.573387	0.560205	0.591842	0.112436	0.0833548	0.112299	0.0517884	0.0481552	0.0456678
673	CL11	Mms22l	0.642139	0.599366	0.610175	0.544643	0.53308	0.601658	0.123973	0.0842695	0.115241	0.0492967	0.0512026	0.0449571
674	CL11	Wee1	0.631822	0.621503	0.570256	0.549599	0.559868	0.589405	0.117274	0.0881625	0.126101	0.0485119	0.056046	0.0414532
675	CL11	Rbl1	0.623369	0.600685	0.581709	0.564275	0.545902	0.586749	0.117558	0.0984278	0.115256	0.0557045	0.058365	0.0520012
676	CL11	Lamc3	0.62273	0.661502	0.5171	0.563544	0.468147	0.650754	0.0928064	0.0858567	0.0866202	0.107199	0.078009	0.0657314
677	CL11	Evc	0.642784	0.62269	0.568835	0.546944	0.497755	0.575557	0.0989692	0.0951841	0.100193	0.0885374	0.0821326	0.0804175
678	CL11	Tbx15	0.654774	0.607826	0.580901	0.601197	0.505568	0.622197	0.0708979	0.0709789	0.0673082	0.0881042	0.0512911	0.0789571
679	CL11	Pdlim1	0.716537	0.668358	0.547114	0.613005	0.550264	0.574577	0.083315	0.0530883	0.0652083	0.04464	0.035888	0.0480065
680	CL11	Hes1	0.624593	0.664422	0.54053	0.616924	0.553345	0.594351	0.0655338	0.0571297	0.0640485	0.0756048	0.0549386	0.0885806
681	CL11	Stil	0.641884	0.576443	0.63464	0.615422	0.564288	0.541457	0.0931805	0.0742492	0.0946911	0.0560919	0.0590455	0.0486085
682	CL11	Psrc1	0.607276	0.611229	0.6632	0.603574	0.533123	0.593553	0.0976654	0.0776675	0.104588	0.0389422	0.0346911	0.034491
683	CL11	Nek2	0.619151	0.619874	0.6371	0.578414	0.520123	0.597614	0.101908	0.0758852	0.113541	0.0470534	0.0438693	0.0454663
684	CL11	Kif11	0.613347	0.638943	0.64174	0.589095	0.524702	0.596638	0.10163	0.0780887	0.104282	0.0403776	0.0342139	0.0369422
685	CL11	Ncaph	0.651919	0.603628	0.616815	0.592692	0.542335	0.581522	0.0949205	0.0725418	0.103112	0.0479957	0.0466909	0.0458277
686	CL11	Kif23	0.622141	0.614829	0.607885	0.606443	0.550528	0.589091	0.103715	0.0738695	0.104813	0.0460054	0.0423861	0.0382929
687	CL11	Kif22	0.621531	0.602253	0.599594	0.611406	0.549493	0.573204	0.110105	0.080936	0.11377	0.0494929	0.0455799	0.0426361
688	CL11	E2f8	0.68219	0.596971	0.620618	0.583671	0.501447	0.5968	0.120214	0.069386	0.110884	0.0353574	0.0504699	0.0319912
689	CL11	Kif4	0.646616	0.606083	0.642022	0.574769	0.495754	0.602599	0.101065	0.0753476	0.105762	0.05025	0.0473602	0.0523731
690	CL11	Cdca2	0.68259	0.60904	0.65678	0.583959	0.53874	0.583852	0.0844306	0.061181	0.105864	0.0328613	0.0295836	0.0311194
691	CL11	Cdc25c	0.645055	0.630287	0.668406	0.57993	0.529309	0.596771	0.0868913	0.0706112	0.0953372	0.0330747	0.0311288	0.0331977
692	CL11	Aspm	0.641622	0.599268	0.651123	0.586217	0.536533	0.586438	0.104159	0.0846164	0.118689	0.0357758	0.0292658	0.0262931
693	CL11	Top2a	0.663	0.619177	0.635819	0.585853	0.528974	0.582978	0.102084	0.0747229	0.103612	0.0372181	0.0335079	0.0330534
694	CL11	Cenpf	0.667668	0.611324	0.643895	0.572715	0.516247	0.585717	0.107609	0.0849702	0.106575	0.0358213	0.0347129	0.0327467
695	CL11	Nfya_s	0.658781	0.649268	0.602053	0.542755	0.546314	0.594805	0.0988947	0.113649	0.0718859	0.0545657	0.023866	0.0431601
696	CL11	Six5	0.640123	0.662233	0.640921	0.535667	0.524566	0.617968	0.0689512	0.0731632	0.0651523	0.0598843	0.0528696	0.0585019
697	CL11	Sept1	0.636923	0.665464	0.604311	0.550348	0.55932	0.583985	0.0739661	0.0552131	0.099077	0.0479742	0.0558578	0.0675611
698	CL11	Cdk2	0.63536	0.649939	0.631741	0.524314	0.545197	0.584592	0.0990777	0.0761307	0.0984998	0.0539381	0.0507272	0.0504828
699	CL11	Dach1	0.720083	0.660685	0.635711	0.572841	0.542839	0.573102	0.0669188	0.0559623	0.0739154	0.0337588	0.0307381	0.0334478
700	CL11	Bcl2l12	0.634588	0.649918	0.64837	0.590242	0.560123	0.549395	0.0725489	0.0675078	0.0729122	0.0478446	0.0629456	0.043604
701	CL11	Lpar6	0.65497	0.670696	0.619422	0.558971	0.536329	0.541895	0.0712817	0.0867871	0.0921316	0.0611978	0.0527069	0.0536117
702	CL11	Baz1a	0.679253	0.704096	0.619907	0.535232	0.527784	0.55139	0.0922195	0.0675814	0.107604	0.0406419	0.0376094	0.0366816
703	CL11	Aurka	0.675631	0.645293	0.6318	0.555051	0.515706	0.551909	0.099916	0.0806653	0.112753	0.0487108	0.0437619	0.0388031
704	CL11	Fam54a	0.672041	0.655896	0.647508	0.555529	0.491181	0.527394	0.10413	0.0896663	0.102728	0.0549955	0.0508197	0.0481123
705	CL11	Cenpk	0.622361	0.672051	0.64413	0.576537	0.468437	0.584071	0.0966985	0.0769942	0.098988	0.054356	0.0550584	0.0503185
706	CL11	Nuf2	0.640189	0.657665	0.657654	0.560472	0.47955	0.571709	0.105196	0.0855169	0.108532	0.0412111	0.0436212	0.0486838
707	CL11	Nedd1	0.639226	0.67973	0.630612	0.599311	0.464382	0.554997	0.0985234	0.0985523	0.112619	0.0389201	0.0459726	0.0371541
708	CL11	Gsg2	0.629649	0.656863	0.630993	0.598969	0.467921	0.555457	0.108092	0.0736304	0.124815	0.0515634	0.0492365	0.0528114
709	CL11	Cdca7	0.638383	0.675024	0.612587	0.543221	0.491766	0.576557	0.132954	0.0704878	0.116794	0.0551718	0.0461509	0.0409035
710	CL11	Zwilch	0.633179	0.637227	0.633387	0.552453	0.503669	0.560747	0.124486	0.0796234	0.11591	0.046839	0.0558702	0.0566099
711	CL11	Smc4	0.650383	0.656511	0.620644	0.558987	0.48134	0.555293	0.118596	0.0933263	0.121558	0.0511305	0.0473319	0.0448989
712	CL11	Nde1	0.644817	0.637667	0.622216	0.577933	0.518468	0.577878	0.0990345	0.0849938	0.102724	0.0479741	0.0402125	0.0460817
713	CL11	Ect2	0.63781	0.654127	0.627162	0.570757	0.517684	0.59322	0.10667	0.0853745	0.114937	0.0334543	0.02873	0.0300741
714	CL11	Tpx2	0.6383	0.641905	0.642052	0.573602	0.490543	0.59255	0.107	0.0789433	0.118246	0.0415873	0.0348996	0.0403717
715	CL11	Ccna2	0.621025	0.646483	0.643032	0.58319	0.492609	0.602398	0.106758	0.0781592	0.112045	0.0381627	0.0375556	0.0385838
716	CL11	Sgol2	0.625177	0.634424	0.629498	0.565141	0.494563	0.599924	0.116375	0.0859096	0.121685	0.0438236	0.0414579	0.0420229
717	CL11	Prc1	0.613738	0.630568	0.61815	0.578818	0.500987	0.595957	0.114778	0.090396	0.124587	0.0442838	0.0412247	0.0465133
718	CL11	Pabpc4l	0.583632	0.650766	0.775902	0.479545	0.473571	0.494581	0.140999	0.108515	0.126197	0.0623451	0.0604919	0.0434563
719	CL11	Pawr	0.622353	0.633208	0.734798	0.548302	0.516021	0.512588	0.0776619	0.0658348	0.0714806	0.0697755	0.0677013	0.0802766
720	CL11	Kdelr3	0.551048	0.613541	0.705579	0.568373	0.468845	0.537248	0.103049	0.155897	0.0665256	0.0725666	0.0844914	0.0728365
721	CL11	Mastl	0.568264	0.59607	0.69573	0.528882	0.47485	0.540409	0.138675	0.101601	0.142417	0.068511	0.0754039	0.0691874
722	CL11	Oip5	0.546608	0.613945	0.70428	0.540865	0.473634	0.590277	0.116192	0.0939611	0.111984	0.0710555	0.0783447	0.0588543
723	CL11	Igf2	0.582562	0.720049	0.696842	0.568617	0.412033	0.556015	0.093586	0.0881575	0.0856215	0.10387	0.0467646	0.045882
724	CL11	Cdkn3	0.580869	0.675622	0.753738	0.564535	0.373437	0.588678	0.129021	0.0828626	0.116355	0.0342851	0.0498989	0.0506971
725	CL11	Rfc4	0.618477	0.686803	0.675262	0.494003	0.386759	0.512675	0.13771	0.119712	0.148355	0.0806082	0.0741829	0.0654532
726	CL11	Hat1	0.614838	0.707722	0.724971	0.493402	0.363886	0.504994	0.123832	0.103185	0.12039	0.0885949	0.0751437	0.0790399
727	CL11	Mad2l1	0.602092	0.717749	0.704402	0.516655	0.407526	0.507814	0.132463	0.0869649	0.126098	0.0669108	0.0622034	0.0691211
728	CL11	Tmem123	0.625448	0.680144	0.71128	0.521546	0.420688	0.505958	0.125656	0.103365	0.0990599	0.0722047	0.0664524	0.0681974
729	CL11	Kpna2	0.639059	0.689644	0.681567	0.533674	0.414826	0.520693	0.109514	0.0938003	0.112832	0.0669298	0.0602443	0.0772162
730	CL11	Rrm2	0.647292	0.653957	0.695928	0.531166	0.418319	0.532611	0.118594	0.0878368	0.119777	0.0684884	0.0634731	0.0625572
731	CL11	Nme4	0.628042	0.652528	0.703329	0.527066	0.397335	0.528406	0.100304	0.10744	0.112769	0.0923663	0.0857866	0.0646277
732	CL11	Mcm8	0.638809	0.652976	0.673387	0.510234	0.404805	0.556288	0.114718	0.0940063	0.133559	0.0736029	0.0790791	0.0685354
733	CL11	Siva1	0.621551	0.669978	0.651414	0.522997	0.394005	0.539028	0.112827	0.102189	0.123363	0.0928336	0.0873691	0.0824459
734	CL11	2610021K21Rik	0.669725	0.752575	0.687202	0.537312	0.406989	0.48342	0.123322	0.0822203	0.106975	0.0612348	0.0421303	0.0468951
735	CL11	Cdc14b	0.669025	0.743326	0.709466	0.519013	0.460668	0.476057	0.086077	0.0844784	0.07778	0.0690547	0.0610463	0.0440073
736	CL11	Mns1	0.684953	0.706225	0.720513	0.495773	0.413994	0.514886	0.109935	0.0814712	0.115088	0.0598399	0.0418203	0.0555023
737	CL11	Cmtm7	0.690781	0.740298	0.724745	0.488176	0.428211	0.51306	0.0929891	0.0456525	0.108784	0.0591858	0.0562046	0.0519124
738	CL11	Cth	0.661179	0.687891	0.695991	0.583011	0.404169	0.539202	0.0906615	0.0747792	0.0862119	0.0529762	0.0606273	0.0633014
739	CL11	Gins2	0.644616	0.683313	0.700636	0.546221	0.386374	0.543193	0.112552	0.0864663	0.128814	0.0525084	0.0682504	0.0470568
740	CL11	Dhfr	0.644706	0.702599	0.69916	0.545417	0.416612	0.55155	0.0935824	0.0797305	0.106706	0.0544467	0.053854	0.0516363
741	CL11	Suclg2	0.669797	0.722587	0.659075	0.528245	0.42711	0.493019	0.07705	0.0820475	0.111908	0.0705881	0.0797344	0.0788383
742	CL11	Serpinh1	0.640955	0.731793	0.695822	0.500138	0.434416	0.518877	0.103	0.0985693	0.0962916	0.063413	0.0559141	0.0608115
743	CL11	Mdk	0.634203	0.714404	0.671068	0.534812	0.441533	0.523662	0.106681	0.0948966	0.125951	0.0575784	0.0531334	0.0420776
744	CL11	Hk2	0.759002	0.634194	0.717915	0.469592	0.543686	0.514418	0.0687009	0.0881576	0.0955042	0.0357758	0.0406292	0.0324258
745	CL11	Gli3	0.733008	0.619053	0.767729	0.530116	0.479616	0.538228	0.0758666	0.0637777	0.09256	0.03798	0.033034	0.0290315
746	CL11	Dna2	0.673546	0.63867	0.765531	0.508223	0.498431	0.513063	0.0820842	0.0776125	0.0915561	0.0532871	0.0537479	0.0442474
747	CL11	Crb2	0.714656	0.654097	0.728283	0.503291	0.489087	0.531929	0.058956	0.0732796	0.0681031	0.0543011	0.0574888	0.0665273
748	CL11	Lama1	0.697146	0.643769	0.743319	0.479008	0.46788	0.546303	0.0850215	0.0783925	0.0878512	0.0691683	0.0544835	0.0476567
749	CL11	Espl1	0.707105	0.630705	0.676794	0.537753	0.528648	0.558868	0.0878604	0.0650424	0.0825476	0.0408873	0.0432784	0.0405107
750	CL11	Slc1a5	0.708531	0.604223	0.670286	0.532744	0.531659	0.545427	0.0833282	0.0728647	0.0770044	0.0666205	0.0590751	0.0482376
751	CL11	Clspn	0.678609	0.611972	0.721086	0.569619	0.509765	0.580061	0.0854214	0.0635184	0.0900617	0.0314368	0.0328486	0.0255994
752	CL11	Nsl1	0.674833	0.625206	0.692394	0.532422	0.497886	0.577928	0.0929449	0.0734132	0.111871	0.0450974	0.0445313	0.0314738
753	CL11	Atad2	0.677264	0.615499	0.658246	0.545055	0.511989	0.580453	0.112304	0.0877064	0.119732	0.036101	0.0317408	0.0239089
754	CL11	Ttf2	0.667424	0.601683	0.668039	0.543765	0.512424	0.570053	0.10073	0.0899187	0.103889	0.0416348	0.0510843	0.0493548
755	CL11	Pkn3	0.692457	0.686909	0.702709	0.467022	0.488494	0.560349	0.10367	0.0673906	0.085468	0.039924	0.0442711	0.0613354
756	CL11	Mrc2	0.685384	0.682471	0.683503	0.509083	0.486346	0.568028	0.0749062	0.0696568	0.0758075	0.0689384	0.0562477	0.0396273
757	CL11	Tacc3	0.65518	0.672533	0.704092	0.506062	0.453	0.539896	0.104889	0.0765143	0.111851	0.0568809	0.0583236	0.0607784
758	CL11	Cdt1	0.657441	0.670968	0.706563	0.53173	0.480371	0.545916	0.0876043	0.0645479	0.087662	0.0546753	0.0594561	0.0530666
759	CL11	Rad51l1	0.643308	0.686593	0.710716	0.509118	0.489222	0.551757	0.093396	0.0639472	0.0899606	0.0612329	0.0418089	0.0589404
760	CL11	4930547N16Rik	0.668547	0.623218	0.687421	0.539898	0.496712	0.488788	0.120688	0.083167	0.128245	0.0532971	0.054508	0.0555091
761	CL11	E2f7	0.679357	0.601275	0.676243	0.518763	0.499494	0.545707	0.109169	0.0863552	0.124458	0.0565262	0.0528959	0.049757
762	CL11	Shroom3	0.680245	0.616028	0.663446	0.510796	0.510371	0.524879	0.105039	0.115643	0.121472	0.0569956	0.0530893	0.0419976
763	CL11	Plag1	0.701973	0.654559	0.689274	0.502262	0.49241	0.512618	0.115483	0.103011	0.111585	0.0421953	0.040941	0.0336893
764	CL11	Wdr76	0.706333	0.673924	0.72521	0.495737	0.468703	0.519148	0.0909157	0.0892551	0.100863	0.045769	0.0467875	0.0373549
765	CL11	Wdhd1	0.683618	0.638413	0.700215	0.512729	0.448154	0.507144	0.103734	0.0987067	0.119098	0.0651559	0.0636696	0.0593622
766	CL11	Plagl1	0.677381	0.639094	0.69824	0.53865	0.466509	0.523216	0.0995243	0.0898674	0.121625	0.0539287	0.048668	0.0432968
767	CL11	Xkr5	0.681478	0.547623	0.761706	0.599814	0.414995	0.594289	0.0991425	0.0644473	0.0942358	0.0414529	0.0656231	0.0351939
768	CL11	Dscc1	0.600987	0.594632	0.775452	0.587435	0.42081	0.560967	0.0951033	0.105561	0.114219	0.0495003	0.0353153	0.0600179
769	CL11	Fignl1	0.614733	0.60692	0.717371	0.532006	0.456937	0.607863	0.109092	0.105321	0.11316	0.0452844	0.047469	0.043844
770	CL11	Lrr1	0.609555	0.585744	0.716246	0.557816	0.456251	0.611519	0.0789038	0.0836484	0.109831	0.0740845	0.0620802	0.0543215
771	CL11	Cenph	0.632637	0.62438	0.703856	0.590663	0.452015	0.532759	0.101064	0.0654206	0.102788	0.063504	0.0632099	0.0677044
772	CL11	Fam64a	0.624524	0.652432	0.710052	0.562355	0.431911	0.544865	0.124313	0.0902938	0.133964	0.0468067	0.0369359	0.0415489
773	CL11	Ccnb2	0.602039	0.625726	0.701566	0.589941	0.487562	0.581584	0.101757	0.0739174	0.119647	0.0400699	0.0381783	0.0380126
774	CL11	Depdc1b	0.639489	0.643662	0.705336	0.56906	0.487211	0.587547	0.0938162	0.0771737	0.110065	0.0244439	0.0314094	0.0307869
775	CL11	D2Ertd750e	0.624474	0.632565	0.67869	0.560599	0.479542	0.58447	0.105459	0.0887961	0.127819	0.040655	0.0420763	0.0348553
776	CL11	Hist1h4i	0.570357	0.709549	0.659727	0.609315	0.503867	0.611453	0.0866878	0.0552789	0.0613191	0.0383305	0.0495881	0.044529
777	CL11	Ska1	0.622143	0.676073	0.694549	0.552687	0.536021	0.628193	0.0739052	0.0440776	0.0691668	0.0328274	0.0380665	0.0322894
778	CL11	Tead2	0.630515	0.650861	0.652705	0.620196	0.540797	0.609503	0.0695725	0.0577136	0.0842297	0.0294505	0.0299548	0.0245018
779	CL11	Cep55	0.623019	0.675091	0.660919	0.584817	0.535464	0.593594	0.0863677	0.062428	0.104122	0.0289018	0.0236534	0.0216218
780	CL11	Mis18bp1	0.603624	0.669822	0.672018	0.602797	0.52298	0.565627	0.0931324	0.071039	0.0939227	0.0347204	0.0368968	0.0334206
781	CL11	Ccdc99	0.632276	0.728454	0.723085	0.573239	0.449332	0.557774	0.0854853	0.0782209	0.0988533	0.0330118	0.0202546	0.020013
782	CL11	Hmgb2	0.624984	0.700579	0.695163	0.615189	0.434032	0.594732	0.0805067	0.0663867	0.0912989	0.0317534	0.0331073	0.0322682
783	CL11	Shcbp1	0.630939	0.734374	0.696384	0.605413	0.444073	0.563058	0.084144	0.0649043	0.0854948	0.029003	0.0314694	0.0307431
784	CL11	Ndc80	0.630368	0.711122	0.699334	0.594004	0.438137	0.568838	0.09144	0.0693719	0.0975921	0.0386857	0.0325968	0.0285109
785	CL11	Cenpa	0.604356	0.671264	0.697088	0.581916	0.488553	0.598614	0.0889428	0.0668008	0.0981518	0.0346479	0.0364913	0.0331738
786	CL11	Ube2c	0.646827	0.692285	0.690935	0.604564	0.467982	0.600745	0.0824629	0.05634	0.0823136	0.0277236	0.0239005	0.023922
787	CL11	Hmmr	0.647888	0.689266	0.688919	0.580668	0.466262	0.588467	0.0906059	0.0659	0.097199	0.0330472	0.0233343	0.0284432
788	CL11	Ccnb1	0.63329	0.688851	0.713879	0.574241	0.46382	0.594851	0.0867185	0.0593605	0.100463	0.0301091	0.0258195	0.0285983
789	CL11	Ung	0.64781	0.661263	0.679983	0.558992	0.411316	0.607498	0.0857083	0.0567759	0.110547	0.0643305	0.0655742	0.0502022
790	CL11	Pole2	0.639655	0.685046	0.696433	0.542252	0.461009	0.605759	0.0816759	0.0676651	0.0830507	0.0405347	0.0542114	0.042708
791	CL11	Dtl	0.667207	0.672105	0.674544	0.572627	0.459846	0.620055	0.0788316	0.0652419	0.08716	0.0301727	0.0396681	0.0325418
792	CL11	2810417H13Rik	0.675048	0.677936	0.70119	0.559065	0.451892	0.599198	0.0889821	0.0644533	0.0939218	0.030173	0.0280285	0.0301132
793	CL11	Ccnf	0.687922	0.674671	0.704363	0.5403	0.445757	0.542719	0.0960001	0.0810507	0.0996069	0.0452728	0.0429747	0.039363
794	CL11	BC055324	0.656622	0.649999	0.702201	0.541797	0.439707	0.552537	0.115081	0.10129	0.100405	0.0448143	0.054715	0.0408309
795	CL11	Mcm5	0.681404	0.679765	0.676075	0.52395	0.448791	0.580725	0.0907835	0.0733976	0.100047	0.0494137	0.0492434	0.0464054
796	CL11	Kif20b	0.660328	0.703658	0.66995	0.536267	0.470248	0.5589	0.100305	0.0777316	0.104004	0.0405872	0.041365	0.0366553
797	CL11	Fbxo5	0.651483	0.673565	0.695312	0.54326	0.473848	0.569646	0.0998994	0.0790279	0.108211	0.0311102	0.0399753	0.034662
798	CL11	Cdca8	0.639102	0.672312	0.690425	0.564156	0.459309	0.572776	0.0964203	0.0688008	0.102616	0.0472464	0.0431008	0.043738
799	CL11	Tyms	0.647437	0.686581	0.675063	0.547498	0.459792	0.577073	0.0932021	0.0736412	0.100709	0.0524146	0.0445179	0.0420713
800	CL11	Grb10	0.681389	0.696499	0.690684	0.574847	0.520137	0.58508	0.0558154	0.0475246	0.0617859	0.0300055	0.0275136	0.0287185
801	CL11	BC030867	0.682609	0.69232	0.709005	0.538866	0.500854	0.578215	0.0721087	0.064684	0.0746013	0.0273422	0.029056	0.0303376
802	CL11	Rad54l	0.690152	0.680063	0.688983	0.532987	0.518942	0.590745	0.0779281	0.0561071	0.0721159	0.0332279	0.0307747	0.0279734
803	CL11	Cenpe	0.683674	0.656499	0.705628	0.56301	0.499856	0.567361	0.0857924	0.0636698	0.0874987	0.0313823	0.0275654	0.0280621
804	CL11	Bub1	0.665076	0.683534	0.704743	0.574564	0.49257	0.588389	0.0739011	0.0574999	0.0860993	0.0255145	0.0232292	0.0248801
805	CL11	Kif20a	0.671971	0.670117	0.684678	0.577436	0.49539	0.578149	0.0857481	0.0541526	0.0880797	0.0320608	0.0303383	0.0318795
806	CL11	Dlgap5	0.67202	0.669129	0.728224	0.548354	0.480203	0.604903	0.0774662	0.0541076	0.0888822	0.0290352	0.0254403	0.0222359
807	CL11	Cdca5	0.686371	0.684605	0.70192	0.567199	0.479874	0.575231	0.0714802	0.0475034	0.092798	0.0325025	0.0295828	0.0309324
808	CL11	Kif15	0.696418	0.67494	0.720998	0.573076	0.462664	0.568945	0.0765835	0.0548457	0.0840427	0.0269177	0.0321446	0.0284247
809	CL11	Mcm3	0.691547	0.694861	0.709286	0.539042	0.470128	0.567528	0.0778364	0.0610255	0.0874201	0.0356521	0.0340642	0.0316092
810	CL11	Birc5	0.666188	0.689323	0.727969	0.5597	0.465318	0.557416	0.0866617	0.0576952	0.0862184	0.0407958	0.0285517	0.0341629
811	CL11	Depdc1a	0.618533	0.70555	0.659688	0.619667	0.50758	0.558655	0.0918649	0.0676703	0.0782426	0.0323453	0.0291942	0.0310095
812	CL11	Angptl2	0.652906	0.700729	0.645561	0.569459	0.500097	0.577305	0.0812133	0.0715134	0.0896647	0.0471488	0.0338868	0.0305165
813	CL11	Cdk1	0.631506	0.705304	0.624006	0.59137	0.468896	0.589987	0.0983618	0.0738622	0.107109	0.0382386	0.0349865	0.0363728
814	CL11	Nusap1	0.622077	0.674494	0.637513	0.599185	0.494337	0.583919	0.103178	0.0729778	0.105719	0.0377439	0.0335091	0.0353474
815	CL11	Ttk	0.652124	0.672767	0.652007	0.591614	0.472977	0.581152	0.0914561	0.0694993	0.110387	0.0388801	0.0365672	0.0305682
816	CL11	Cenpn	0.664767	0.659601	0.669574	0.59829	0.480849	0.524657	0.0764221	0.0800869	0.101202	0.0457435	0.0465594	0.0522476
817	CL11	Cks2	0.664317	0.690296	0.688036	0.591479	0.451775	0.551845	0.0885535	0.0823415	0.100523	0.0354858	0.0334282	0.0219215
818	CL11	Spc24	0.666313	0.691776	0.674642	0.595747	0.480024	0.564282	0.0732991	0.060266	0.0850646	0.0387926	0.0373284	0.0324665
819	CL11	Melk	0.67874	0.677836	0.66529	0.568426	0.479485	0.570896	0.0888208	0.0688294	0.105886	0.0304127	0.0278384	0.0375402
820	CL11	Mcm2	0.669182	0.67441	0.680242	0.559573	0.470427	0.569009	0.0922246	0.0698046	0.0998807	0.0400203	0.0412809	0.0339466
821	CL11	Tk1	0.693354	0.690636	0.638996	0.598569	0.474432	0.595337	0.0747664	0.0541602	0.0815927	0.0312078	0.0346058	0.0323436
822	CL11	A630055G03Rik	0.672183	0.653796	0.669333	0.598533	0.476326	0.626368	0.0711741	0.0685664	0.082526	0.0312069	0.0220213	0.0279669
823	CL11	Casc5	0.687716	0.648559	0.656078	0.59007	0.499551	0.612022	0.0872984	0.0639652	0.0867588	0.024527	0.0228826	0.0205716
824	CL11	Gtse1	0.66345	0.656847	0.65391	0.552026	0.507555	0.589494	0.0936059	0.0709457	0.10814	0.0397591	0.0342627	0.0300053
825	CL11	Bub1b	0.654717	0.644397	0.648573	0.563929	0.505791	0.596932	0.094731	0.0685922	0.116007	0.0401938	0.034533	0.0316054
826	CL11	Brca1	0.675843	0.641749	0.669323	0.571981	0.495863	0.598444	0.0915072	0.0685846	0.0931002	0.0312763	0.034159	0.02817
827	CL11	Plk1	0.660316	0.643534	0.664043	0.581318	0.50526	0.584928	0.0967225	0.0662248	0.0959252	0.0345775	0.0310176	0.0361327
828	CL11	Aurkb	0.632375	0.643655	0.660899	0.596166	0.495063	0.623303	0.0927599	0.0631418	0.103008	0.0336267	0.0272517	0.0287499
829	CL11	Kif2c	0.64045	0.645293	0.649918	0.593909	0.515346	0.606352	0.100664	0.0684855	0.098866	0.0278337	0.0247447	0.0281387
830	CL11	Sgol1	0.640876	0.657499	0.677797	0.568102	0.50611	0.608779	0.0767026	0.0736572	0.0969606	0.0317891	0.0324819	0.029245
831	CL11	Cdc20	0.643354	0.657643	0.66655	0.601865	0.502291	0.598692	0.084177	0.0583412	0.0912297	0.0359689	0.0289435	0.0309452
832	CL11	Cdca3	0.638413	0.667461	0.675164	0.586187	0.477403	0.597632	0.0885888	0.0625603	0.0982957	0.0374301	0.0368849	0.0339808
833	CL11	D030047H15Rik	0.524312	0.456202	0.273986	0.527255	0.73034	0.588272	0.089705	0.118745	0.0824115	0.166767	0.213295	0.228709
834	CL11	0610007N19Rik	0.411186	0.371545	0.479483	0.526317	0.573818	0.678452	0.259908	0.167319	0.339835	0.0778831	0.0642328	0.0500213
835	CL11	Gm19554	0.448529	0.527264	0.353855	0.654161	0.641223	0.753761	0.155367	0.128166	0.156473	0.0692176	0.0514532	0.0605305
836	CL11	Gas2l3	0.437675	0.428822	0.40926	0.606453	0.731825	0.668404	0.198087	0.141355	0.199134	0.0649203	0.0574575	0.0566077
837	CL11	Bbx	0.483457	0.454703	0.383046	0.596455	0.650012	0.577207	0.1972	0.188854	0.207059	0.107988	0.0793192	0.0747015
838	CL11	Dhrs4	0.480569	0.416024	0.41539	0.623805	0.633859	0.651949	0.16231	0.140999	0.206858	0.0896522	0.0918391	0.0867462
839	CL11	Gm20034	0.500774	0.466856	0.524325	0.707987	0.784979	0.451184	0.216924	0.150004	0.116566	0.0250794	0.0287582	0.0265621
840	CL11	Eya4	0.484804	0.412306	0.525441	0.639201	0.72627	0.627834	0.0710757	0.101964	0.0775896	0.113046	0.112198	0.10827
841	CL11	Tgm2	0.487554	0.447082	0.507959	0.625912	0.579184	0.667641	0.126469	0.100447	0.0805981	0.184055	0.076042	0.117058
842	CL11	Rbm20	0.650928	0.446498	0.450237	0.672928	0.658263	0.709106	0.0731184	0.103703	0.121499	0.0400033	0.0403513	0.0333654
843	CL11	Fgfr3	0.665929	0.393867	0.493028	0.647201	0.620988	0.61974	0.0792906	0.105808	0.0956981	0.0971858	0.0876527	0.0936103
844	CL11	Nfatc4	0.53881	0.51262	0.430864	0.624615	0.74202	0.650574	0.0887028	0.0895275	0.108508	0.079133	0.0689605	0.0656641
845	CL11	Cdon	0.54483	0.534819	0.37714	0.633834	0.67191	0.707165	0.126552	0.0998112	0.143502	0.0561171	0.0617311	0.0425894
846	CL11	LOC100861633	0.527883	0.502054	0.361518	0.662058	0.698332	0.682405	0.139361	0.112242	0.120485	0.0730707	0.0611472	0.0594445
847	CL11	Sall1	0.574538	0.510955	0.488981	0.595626	0.656664	0.675734	0.108996	0.0867728	0.105581	0.0734063	0.0675465	0.0551983
848	CL11	Tmem144	0.592204	0.498164	0.46987	0.641424	0.613665	0.63963	0.0673193	0.0983711	0.0987711	0.0883469	0.114991	0.0772435
849	CL11	Flnc	0.582282	0.55296	0.399464	0.554474	0.614937	0.66484	0.127061	0.155635	0.0937244	0.0952854	0.0955536	0.0637842
850	CL11	Cyp39a1	0.57133	0.565443	0.448386	0.600536	0.581805	0.634743	0.127894	0.121526	0.151311	0.0713363	0.065755	0.0599344
851	CL11	Rassf4	0.570781	0.534416	0.384708	0.64692	0.581587	0.635015	0.125601	0.13798	0.151425	0.0835905	0.0868103	0.0611666
852	CL11	Fbxl22	0.506735	0.535909	0.483832	0.499665	0.826193	0.666033	0.0884578	0.111518	0.109819	0.0507558	0.0693936	0.0516889
853	CL11	Gm19512	0.629889	0.471202	0.47078	0.383488	0.800813	0.549346	0.1039	0.147359	0.148338	0.0804818	0.102936	0.111468
854	CL11	Ankle1	0.560118	0.570403	0.65818	0.526694	0.68237	0.584539	0.0993999	0.108287	0.0898696	0.0327158	0.037649	0.0497744
855	CL11	Tfap2c	0.541463	0.534693	0.60521	0.604203	0.682965	0.617681	0.0953599	0.103608	0.145078	0.0239304	0.0324593	0.013349
856	CL11	Mybl1	0.486358	0.578663	0.51006	0.586221	0.625451	0.595995	0.0715142	0.111288	0.152597	0.0965228	0.0875457	0.0977844
857	CL11	Sox13	0.552354	0.622226	0.512681	0.600528	0.610336	0.579788	0.101592	0.0855865	0.0878684	0.0752696	0.0927705	0.0790013
858	CL11	Neil3	0.558317	0.552535	0.574525	0.503039	0.638807	0.548796	0.170574	0.102221	0.156586	0.0716189	0.0618297	0.061151
859	CL11	Gli2	0.578045	0.53439	0.564777	0.543778	0.642369	0.596333	0.1258	0.115778	0.158098	0.0540963	0.0445622	0.0419725
860	CL11	Cecr2	0.566916	0.536236	0.516018	0.56686	0.651918	0.581724	0.146059	0.125798	0.189406	0.0478718	0.0423097	0.0288843
861	CL11	Alpl	0.614569	0.572348	0.45087	0.479159	0.588422	0.632052	0.113582	0.0619584	0.105758	0.113823	0.126856	0.140602
862	CL11	Chd7	0.631125	0.557207	0.524734	0.579182	0.617442	0.593056	0.108761	0.103636	0.107328	0.0630876	0.0592377	0.0552032
863	CL11	Ston2	0.679028	0.559046	0.52608	0.544984	0.594306	0.581145	0.0787112	0.0854234	0.0848547	0.0929343	0.086073	0.0874155
864	CL11	Ccdc163	0.546937	0.51548	0.441595	0.518087	0.716234	0.612279	0.15356	0.132507	0.143444	0.0724403	0.0702869	0.0771505
865	CL11	Sox9	0.534455	0.51206	0.478994	0.529828	0.645826	0.536627	0.156309	0.154126	0.132716	0.120193	0.105684	0.0931809
866	CL11	A930004D18Rik	0.573632	0.541368	0.438773	0.54624	0.654437	0.554802	0.127419	0.127518	0.145348	0.0844836	0.0921481	0.11383
867	CL11	Muc1	0.508558	0.490992	0.516181	0.534532	0.638188	0.603978	0.107654	0.115009	0.116293	0.107314	0.140424	0.120877
868	CL11	Megf10	0.502216	0.467393	0.49984	0.525121	0.634924	0.612205	0.156432	0.154953	0.164972	0.104743	0.100316	0.0768843
869	CL11	Gm20279	0.563273	0.485109	0.537275	0.551309	0.622887	0.656097	0.136792	0.134844	0.140919	0.0717336	0.055681	0.0440819
870	CL11	Palld	0.541054	0.509449	0.508559	0.566672	0.661699	0.592114	0.112213	0.141043	0.119706	0.0875362	0.084475	0.0754797
871	CL11	Creb5	0.544273	0.492071	0.501334	0.537776	0.68458	0.643543	0.127204	0.128778	0.141969	0.0624316	0.0825235	0.0535172
872	CL11	Bmf	0.493449	0.451051	0.482265	0.49016	0.49096	0.486117	0.249941	0.176129	0.359329	0.134911	0.117609	0.0680781
873	CL11	Fgfr2	0.521347	0.436213	0.543192	0.518348	0.450006	0.479348	0.228957	0.203611	0.270642	0.131766	0.101418	0.115152
874	CL11	Rcor2	0.470237	0.425515	0.438845	0.506346	0.658651	0.525531	0.221782	0.196506	0.261885	0.0980978	0.114889	0.0817144
875	CL11	Nhlh2	0.524861	0.456348	0.54329	0.528066	0.595058	0.50459	0.176915	0.21039	0.207466	0.0603646	0.118698	0.0739523
876	CL11	Vrk2	0.501909	0.456333	0.550187	0.560407	0.583587	0.484557	0.181309	0.150296	0.212758	0.117182	0.113699	0.0877748
877	CL11	Sertad3	0.526213	0.556009	0.475374	0.568022	0.565255	0.51381	0.186836	0.159561	0.215741	0.0848826	0.0658875	0.0824091
878	CL11	Nfe2l2	0.503816	0.612712	0.448264	0.50115	0.564191	0.531921	0.166859	0.190232	0.159414	0.138777	0.0994638	0.0832014
879	CL11	Adamts6	0.521845	0.522228	0.401741	0.545112	0.620732	0.514777	0.151428	0.196871	0.185922	0.133293	0.112594	0.0934556
880	CL11	Gpr98	0.438718	0.504649	0.416746	0.539293	0.572393	0.561297	0.176164	0.235262	0.221269	0.103007	0.109907	0.121295
881	CL11	Sept10	0.473015	0.510115	0.445726	0.588968	0.515555	0.527522	0.204192	0.208646	0.207635	0.11004	0.111545	0.0970403
882	CL11	Mpp7	0.446999	0.455389	0.509418	0.502208	0.537181	0.527927	0.25761	0.20479	0.231715	0.0733715	0.145184	0.108209
883	CL11	Fzd1	0.503631	0.454084	0.498447	0.559904	0.550461	0.528307	0.2166	0.233205	0.239541	0.0829844	0.0852807	0.0475541
884	CL11	Zfp953	0.484103	0.477854	0.490133	0.575344	0.492646	0.584641	0.203313	0.225803	0.220357	0.0795398	0.0970205	0.0692451
885	CL11	Gm5465	0.51066	0.554101	0.449804	0.486267	0.50605	0.561112	0.211675	0.218338	0.230368	0.085177	0.0788884	0.107561
886	CL11	Heg1	0.496385	0.492427	0.483046	0.477333	0.514951	0.500545	0.233146	0.207883	0.264366	0.112914	0.129827	0.0871779
887	CL11	Mtfr1	0.487843	0.507036	0.470204	0.462035	0.485996	0.493994	0.247888	0.22395	0.261636	0.135138	0.121006	0.103273
888	CL11	Plekhg3	0.475008	0.57353	0.512809	0.490567	0.486209	0.51416	0.157612	0.218976	0.197668	0.163085	0.0967008	0.113675
889	CL11	Sap30	0.531223	0.57088	0.472663	0.528518	0.495098	0.478828	0.198692	0.16269	0.214249	0.117079	0.118264	0.111818
890	CL11	Cd164	0.506655	0.535329	0.473999	0.528131	0.51703	0.501889	0.180761	0.181161	0.199661	0.134828	0.128169	0.112386
891	CL11	Etaa1	0.502227	0.559984	0.461319	0.541502	0.476508	0.518735	0.190962	0.185338	0.210859	0.12456	0.118884	0.109122
892	CL11	Sp1	0.530432	0.511432	0.483566	0.474855	0.513118	0.501146	0.20779	0.192931	0.211141	0.128363	0.12845	0.116776
893	CL11	Phactr4	0.51378	0.506733	0.481302	0.512001	0.527429	0.528386	0.204736	0.174542	0.228654	0.125266	0.0884046	0.108765
894	CL11	Tbc1d8b	0.509144	0.528745	0.484995	0.507178	0.530559	0.509603	0.218355	0.178527	0.179394	0.139292	0.0982921	0.115914
895	CL11	Cthrc1	0.454839	0.659725	0.4573	0.637745	0.461307	0.552942	0.100511	0.130938	0.103985	0.163578	0.140402	0.136728
896	CL11	Clec14a	0.516536	0.694373	0.56692	0.595268	0.425318	0.503078	0.122742	0.127557	0.118062	0.149508	0.0717761	0.108863
897	CL11	Tpbg	0.58819	0.700127	0.53098	0.551015	0.462144	0.511758	0.091743	0.0913997	0.0775056	0.138033	0.11222	0.144884
898	CL11	Stk17b	0.576283	0.639136	0.515979	0.560877	0.433683	0.526377	0.0911504	0.106766	0.102183	0.139871	0.16174	0.145955
899	CL11	2010204K13Rik	0.558952	0.637459	0.494132	0.631221	0.456915	0.511649	0.132975	0.174483	0.138133	0.0821736	0.0945646	0.087343
900	CL11	Prdm5	0.584281	0.62845	0.514113	0.535002	0.467306	0.46748	0.160245	0.178253	0.127264	0.101227	0.135251	0.101128
901	CL11	Btg3	0.533098	0.659506	0.533138	0.548007	0.572934	0.527375	0.119631	0.118141	0.153471	0.0767551	0.0690242	0.0889187
902	CL11	Col4a6	0.568433	0.639807	0.526769	0.547234	0.536087	0.566251	0.103563	0.111045	0.106701	0.133075	0.0882681	0.0727682
903	CL11	Col4a5	0.549534	0.643478	0.501431	0.546116	0.526661	0.52797	0.122359	0.131566	0.113428	0.148684	0.102794	0.085979
904	CL11	Dtx3l	0.633003	0.616364	0.430537	0.562955	0.575933	0.619001	0.102862	0.106412	0.126198	0.0860691	0.0719349	0.0687326
905	CL11	Psat1	0.593402	0.642347	0.428266	0.567361	0.493339	0.55074	0.121801	0.125568	0.126911	0.11954	0.110744	0.119982
906	CL11	Pcgf5	0.570236	0.641054	0.347956	0.663013	0.534319	0.602416	0.111645	0.107883	0.130989	0.0846672	0.109813	0.0960074
907	CL11	Optc	0.514424	0.637581	0.391053	0.647746	0.564144	0.579466	0.101825	0.111089	0.110612	0.121345	0.12309	0.0976251
908	CL11	Slfn9	0.594615	0.553981	0.430948	0.625916	0.483262	0.686012	0.171196	0.117789	0.172212	0.0592011	0.0595301	0.0453377
909	CL11	Btg2	0.513612	0.545185	0.433306	0.645174	0.643424	0.673487	0.139279	0.111902	0.15992	0.0573469	0.0413416	0.0360231
910	CL11	Ccnd2	0.569635	0.529335	0.415225	0.7024	0.589108	0.67271	0.129479	0.0980967	0.117093	0.0687994	0.055603	0.0525162
911	CL11	E130114P18Rik	0.517216	0.553735	0.450958	0.71642	0.594907	0.645388	0.116483	0.098142	0.130293	0.0679491	0.0612013	0.0473085
912	CL11	Pax6	0.541399	0.552579	0.558047	0.571649	0.582322	0.617962	0.129077	0.104826	0.150262	0.0750751	0.0640332	0.0527675
913	CL11	Dusp16	0.559951	0.549133	0.54573	0.59051	0.582476	0.587464	0.127506	0.12056	0.141247	0.0734635	0.0643928	0.057567
914	CL11	Tgif2	0.572996	0.56463	0.519311	0.60541	0.558088	0.57065	0.152348	0.118833	0.152033	0.0695069	0.0624141	0.0537788
915	CL11	Ckap2	0.57235	0.607155	0.535698	0.577464	0.534882	0.608488	0.143986	0.10235	0.158646	0.053594	0.0498927	0.0554938
916	CL11	Arhgap11a	0.571517	0.505247	0.517819	0.628498	0.569282	0.601416	0.153493	0.110077	0.166102	0.0602097	0.062813	0.0535269
917	CL11	Mfng	0.551727	0.516872	0.518031	0.599006	0.562797	0.610137	0.153398	0.125702	0.190164	0.0727971	0.0537723	0.0455972
918	CL11	1190002F15Rik	0.561409	0.557595	0.498375	0.652721	0.54051	0.660581	0.14161	0.113666	0.134067	0.0581104	0.0466378	0.0347181
919	CL11	Mxd3	0.530722	0.561318	0.510796	0.611005	0.514339	0.663234	0.12948	0.115726	0.15155	0.0757553	0.0730633	0.0630119
920	CL11	Rdm1	0.534811	0.580383	0.491509	0.618801	0.540686	0.629098	0.147224	0.114522	0.169165	0.0764686	0.0406649	0.0566686
921	CL11	Ogn	0.285696	0.669998	0.655417	0.69024	0.433876	0.46094	0.181601	0.188258	0.111369	0.189512	0.0612927	0.0718006
922	CL11	Cp	0.394212	0.551031	0.725289	0.480071	0.379537	0.39234	0.0964384	0.178992	0.0620803	0.349616	0.21232	0.178073
923	CL11	Serpinf1	0.481487	0.662742	0.683169	0.501669	0.419855	0.502005	0.0318591	0.0669411	0.0417498	0.225595	0.172935	0.209992
924	CL11	Scarf2	0.444768	0.537789	0.720243	0.511297	0.399933	0.522187	0.0917743	0.0944312	0.0770743	0.214789	0.188117	0.197599
925	CL11	Dab2	0.436745	0.584839	0.714631	0.513835	0.42823	0.553509	0.0858915	0.118883	0.0735508	0.178902	0.155554	0.15543
926	CL11	Zfhx4	0.493341	0.547495	0.73256	0.37272	0.435954	0.466533	0.27307	0.198019	0.24138	0.101675	0.0735583	0.0636946
927	CL11	Ahnak	0.515435	0.485635	0.68144	0.385567	0.479451	0.573721	0.182284	0.212226	0.137217	0.145127	0.0975929	0.104305
928	CL11	6720489N17Rik	0.480373	0.61349	0.538749	0.363525	0.374211	0.492086	0.246385	0.248756	0.271535	0.136743	0.124118	0.110028
929	CL11	Zfp934	0.535215	0.592869	0.550028	0.357358	0.391423	0.436925	0.218501	0.23477	0.267155	0.151535	0.122149	0.14207
930	CL11	Senp8	0.507114	0.46251	0.570902	0.413709	0.399897	0.500499	0.261489	0.33486	0.262386	0.100114	0.103209	0.0833115
931	CL11	Agphd1	0.519769	0.543778	0.598541	0.434664	0.433698	0.370329	0.252634	0.272594	0.199254	0.144415	0.117784	0.112541
932	CL11	Fbxo30	0.555727	0.562371	0.512068	0.425613	0.43106	0.440008	0.262137	0.266425	0.260055	0.101831	0.103276	0.0794288
933	CL11	Pard6b	0.57114	0.518247	0.566714	0.437349	0.413215	0.420878	0.22915	0.222368	0.258283	0.12982	0.123018	0.109818
934	CL11	Rprd1b	0.543432	0.486195	0.510546	0.454628	0.44161	0.436135	0.241152	0.245887	0.25801	0.133948	0.131054	0.117404
935	CL11	Jag1	0.60382	0.591208	0.627933	0.374989	0.279425	0.334492	0.279166	0.234576	0.289659	0.140265	0.132267	0.1122
936	CL11	Flrt3	0.665601	0.621409	0.523921	0.383912	0.276985	0.334231	0.22329	0.258905	0.275739	0.153347	0.162275	0.120385
937	CL11	Gm11578	0.587751	0.651034	0.587769	0.412984	0.300805	0.482856	0.14726	0.218265	0.232232	0.14574	0.127811	0.105492
938	CL11	Pcdh18	0.557254	0.580318	0.572638	0.419853	0.36712	0.392241	0.228828	0.221872	0.243879	0.154984	0.13782	0.123193
939	CL11	Slc2a1	0.604685	0.558597	0.560071	0.429448	0.372456	0.420077	0.214724	0.220774	0.246989	0.132519	0.120288	0.119374
940	CL11	Fam111a	0.59645	0.549092	0.576787	0.461671	0.379399	0.461141	0.215033	0.219218	0.216984	0.115901	0.0919142	0.116409
941	CL11	Hrsp12	0.608471	0.553596	0.571452	0.469672	0.390876	0.420597	0.154721	0.227565	0.186337	0.131302	0.120171	0.165239
942	CL11	Lcp1	0.603806	0.554055	0.592169	0.505903	0.363383	0.437093	0.164669	0.202302	0.209649	0.128975	0.107919	0.130076
943	CL11	Rpp40	0.542411	0.576067	0.600421	0.451774	0.330984	0.401251	0.222138	0.21933	0.23063	0.137047	0.13163	0.156315
944	CL11	Ormdl1	0.52725	0.58798	0.611208	0.421953	0.333183	0.470885	0.219764	0.191565	0.215426	0.140657	0.134521	0.145608
945	CL11	Nup43	0.542108	0.615709	0.617986	0.423569	0.346352	0.421908	0.204166	0.192033	0.221619	0.164096	0.11284	0.137615
946	CL11	Ccdc58	0.54081	0.590234	0.605001	0.47403	0.391137	0.432604	0.210927	0.174805	0.195092	0.122496	0.150434	0.112429
947	CL11	Npm1	0.578851	0.624743	0.623956	0.450956	0.354145	0.441212	0.18253	0.170814	0.192111	0.125171	0.131641	0.12387
948	CL11	LOC100861774	0.538977	0.643182	0.612746	0.436993	0.361201	0.45444	0.195466	0.178039	0.200245	0.121828	0.133227	0.123656
949	CL11	Itga2	0.670103	0.642423	0.540816	0.45468	0.391479	0.428845	0.205076	0.11476	0.129897	0.138519	0.148699	0.134702
950	CL11	Renbp	0.595839	0.674097	0.595606	0.506682	0.374471	0.389848	0.181005	0.114096	0.160824	0.139958	0.130948	0.136626
951	CL11	Gprc5c	0.60413	0.624704	0.545347	0.512246	0.395975	0.408572	0.129546	0.170238	0.21671	0.139157	0.142522	0.110853
952	CL11	Mdfi	0.551113	0.689875	0.652932	0.435785	0.375523	0.418027	0.207233	0.147918	0.200524	0.115887	0.117995	0.0871874
953	CL11	Mapk12	0.600817	0.645774	0.67807	0.380694	0.408219	0.422133	0.162978	0.153029	0.138402	0.136287	0.131462	0.142136
954	CL11	Epha2	0.576501	0.63022	0.647274	0.390507	0.366327	0.442637	0.204717	0.168317	0.147335	0.14416	0.162174	0.119831
955	CL11	Zfp568	0.611661	0.61431	0.643713	0.433194	0.432496	0.431149	0.178293	0.174667	0.173696	0.110556	0.110315	0.0859506
956	CL11	Fancb	0.546699	0.6295	0.624661	0.427112	0.429206	0.431083	0.20267	0.181609	0.182541	0.122197	0.103178	0.119542
957	CL11	Sfrp1	0.597352	0.672942	0.618721	0.454268	0.359854	0.499458	0.145387	0.136463	0.166681	0.119161	0.123546	0.106165
958	CL11	Mtap	0.633156	0.668301	0.619306	0.429282	0.373237	0.461221	0.149586	0.13855	0.143289	0.122039	0.124508	0.137526
959	CL11	Nubpl	0.522438	0.674284	0.578963	0.454568	0.369667	0.473992	0.183025	0.131705	0.183989	0.138009	0.135013	0.154345
960	CL11	Nck1	0.581681	0.659397	0.551812	0.445865	0.35871	0.454876	0.173375	0.187055	0.169359	0.1573	0.119945	0.140626
961	CL11	Dkc1	0.595194	0.628598	0.578656	0.465611	0.37633	0.460641	0.164932	0.158078	0.171473	0.139309	0.133013	0.128164
962	CL11	Ift74	0.552237	0.619769	0.603821	0.481944	0.359642	0.468372	0.15162	0.177049	0.174673	0.142482	0.127407	0.140983
963	CL11	Nudt1	0.566912	0.59792	0.609098	0.490939	0.356038	0.489195	0.155883	0.170489	0.189915	0.122059	0.12161	0.129943
964	CL11	E2f6	0.607855	0.613949	0.618931	0.465935	0.381745	0.453904	0.160655	0.16756	0.171859	0.125202	0.114334	0.11807
965	CL11	Lyar	0.59461	0.615659	0.632859	0.487187	0.388016	0.463939	0.142317	0.157559	0.149473	0.115018	0.134371	0.118993
966	CL11	Pus10	0.615019	0.616485	0.599281	0.438489	0.375522	0.41878	0.169505	0.162874	0.168935	0.132657	0.158004	0.144449
967	CL11	Ptar1	0.605044	0.598247	0.572962	0.468132	0.380156	0.436234	0.176745	0.199992	0.142687	0.137385	0.154418	0.127997
968	CL11	Pgk1	0.620667	0.585255	0.610141	0.442573	0.346709	0.448813	0.154481	0.17162	0.174098	0.14272	0.142683	0.160239
969	CL11	Tpi1	0.583335	0.575322	0.616852	0.441932	0.364312	0.468803	0.155209	0.176871	0.176467	0.142329	0.137931	0.160637
970	CL11	Haus1	0.586982	0.561317	0.620621	0.463421	0.413578	0.436026	0.169144	0.164138	0.186503	0.123811	0.142434	0.132025
971	CL11	Ehd2	0.577496	0.583977	0.606206	0.446583	0.428342	0.460802	0.180871	0.170046	0.174152	0.138223	0.108134	0.125169
972	CL11	Socs6	0.598685	0.577359	0.571198	0.450465	0.402947	0.463015	0.181585	0.179209	0.194268	0.147905	0.120353	0.11301
973	CL11	Msh6	0.59371	0.59424	0.609949	0.438945	0.381931	0.457702	0.187331	0.169319	0.193095	0.13607	0.11893	0.118779
974	CL11	2700038G22Rik	0.638862	0.626006	0.616888	0.40959	0.652958	0.405063	0.139806	0.0911652	0.0778055	0.101845	0.13505	0.104962
975	CL11	Pla2g4c	0.771155	0.642685	0.617917	0.362366	0.597258	0.477144	0.0926026	0.120913	0.090329	0.0776309	0.0692974	0.0807025
976	CL11	Ppic	0.59523	0.669344	0.623577	0.525775	0.39643	0.492441	0.129116	0.107637	0.0997255	0.132566	0.108423	0.119736
977	CL11	Laptm4b	0.62178	0.665902	0.554519	0.531837	0.424739	0.48842	0.124509	0.109624	0.0957492	0.133115	0.126058	0.123748
978	CL11	Lsr	0.634251	0.603659	0.57893	0.489427	0.414956	0.449778	0.137756	0.133563	0.116671	0.154553	0.123636	0.162819
979	CL11	Sdc4	0.675855	0.625217	0.595431	0.509866	0.404577	0.498593	0.0788458	0.115021	0.0811052	0.149118	0.118519	0.147853
980	CL11	Tgfbr3	0.624684	0.603955	0.607129	0.522497	0.378393	0.497075	0.104833	0.124389	0.0880415	0.165015	0.168537	0.115453
981	CL11	Axin2	0.645232	0.692393	0.633635	0.483191	0.414696	0.403718	0.126876	0.149386	0.125551	0.116996	0.113645	0.0946801
982	CL11	Cnksr3	0.591862	0.649489	0.666579	0.422995	0.444444	0.41451	0.145117	0.145699	0.140228	0.119046	0.128796	0.131234
983	CL11	Plch1	0.624196	0.655736	0.64539	0.450308	0.442639	0.4278	0.134877	0.122112	0.142823	0.117017	0.128898	0.108206
984	CL11	Cgrrf1	0.528114	0.656197	0.632408	0.489338	0.385245	0.477144	0.150736	0.166644	0.142511	0.125744	0.115668	0.130251
985	CL11	Bola3	0.550298	0.650164	0.655974	0.50774	0.40209	0.500925	0.136967	0.135483	0.154346	0.0949673	0.099343	0.111704
986	CL11	Gng5	0.540697	0.690447	0.659356	0.509903	0.417168	0.502229	0.114753	0.122392	0.138766	0.110167	0.0973967	0.0967246
987	CL11	Zic2	0.62673	0.811881	0.637191	0.489435	0.419131	0.466429	0.0722373	0.10935	0.146892	0.0816909	0.0826665	0.0563669
988	CL11	Tnfrsf10b	0.602445	0.765075	0.607739	0.466048	0.453239	0.482611	0.105889	0.136164	0.139347	0.0775489	0.0810316	0.0828625
989	CL11	Ccnjl	0.628432	0.726081	0.618976	0.439691	0.454381	0.44824	0.144958	0.131731	0.187461	0.068052	0.0737325	0.0782663
990	CL11	Ccne2	0.632705	0.723298	0.693819	0.456445	0.41541	0.456016	0.136451	0.132326	0.144063	0.0673434	0.0780911	0.0640317
991	CL11	Nuak2	0.70156	0.714305	0.717035	0.444796	0.411674	0.463948	0.122579	0.11812	0.131064	0.0553435	0.063316	0.05626
992	CL11	Plagl2	0.694689	0.685995	0.676034	0.482791	0.436593	0.496322	0.112574	0.107973	0.135334	0.0628486	0.0573282	0.0515191
993	CL11	Zfp820	0.581476	0.741086	0.565265	0.530649	0.476892	0.528089	0.152397	0.129358	0.150498	0.0548778	0.0402307	0.0491802
994	CL11	Lrrc1	0.621453	0.697377	0.543998	0.494146	0.466121	0.526323	0.119164	0.122127	0.122076	0.111201	0.0805656	0.0954487
995	CL11	Tmem170	0.631409	0.693239	0.561464	0.522989	0.522154	0.469672	0.12073	0.10061	0.154965	0.0792535	0.0699069	0.0736079
996	CL11	Kif18a	0.583389	0.693987	0.647101	0.552221	0.48081	0.573223	0.116612	0.108054	0.114852	0.0418797	0.0488679	0.0390034
997	CL11	Anp32b-ps1	0.572511	0.677932	0.633294	0.515495	0.472456	0.538372	0.112485	0.123511	0.123881	0.0843212	0.0793355	0.0664072
998	CL11	Cenpp	0.58348	0.700132	0.656335	0.542971	0.455251	0.531744	0.115881	0.0988494	0.120408	0.0558799	0.0619643	0.0771047
999	CL11	Trip10	0.604009	0.65103	0.597452	0.503222	0.519414	0.507623	0.139963	0.110025	0.139413	0.0796509	0.0711672	0.0770302
1000	CL11	Pold1	0.591647	0.605745	0.603437	0.528988	0.503812	0.56058	0.132801	0.109714	0.136935	0.0790185	0.076971	0.0703506
1001	CL11	Limd1	0.60611	0.630314	0.585103	0.522791	0.490224	0.532577	0.124525	0.109445	0.143818	0.0884785	0.085083	0.081531
1002	CL11	Dsn1	0.608645	0.636851	0.58226	0.540426	0.484249	0.549286	0.139931	0.0955789	0.132346	0.0805092	0.0772112	0.0727077
1003	CL11	Spata13	0.639426	0.625223	0.635779	0.523367	0.520811	0.532345	0.0954595	0.0950912	0.111209	0.0723144	0.0822212	0.0667538
1004	CL11	Gpsm2	0.640164	0.623024	0.635411	0.517543	0.459846	0.522021	0.122047	0.114048	0.14	0.0751384	0.0779033	0.072855
1005	CL11	Skp2	0.659793	0.622113	0.633549	0.519715	0.468232	0.532067	0.124064	0.104057	0.138712	0.0700976	0.0679141	0.0596881
1006	CL11	Gabpb2	0.629435	0.624508	0.636425	0.542069	0.485016	0.544654	0.113636	0.106549	0.126753	0.0654417	0.0723513	0.0531617
1007	CL11	Prom1	0.615575	0.603395	0.638881	0.53531	0.489602	0.547173	0.116772	0.108865	0.139621	0.0762667	0.0675031	0.0610355
1008	CL11	Mum1l1	0.615919	0.68992	0.628379	0.53886	0.507612	0.494845	0.122393	0.104937	0.102372	0.0693888	0.055987	0.069385
1009	CL11	Zfp36l1	0.636128	0.667467	0.661199	0.530586	0.495257	0.51192	0.0912337	0.0911765	0.0867114	0.0847537	0.0705101	0.0730565
1010	CL11	Ephb4	0.647439	0.689182	0.635278	0.509138	0.465666	0.469217	0.118886	0.117428	0.136228	0.0751223	0.0736145	0.0628013
1011	CL11	Lbr	0.637502	0.66203	0.661943	0.508714	0.454653	0.48182	0.11935	0.10221	0.121737	0.083544	0.0852449	0.0812517
1012	CL11	Gpx8	0.607883	0.666754	0.638708	0.591006	0.422104	0.493046	0.111548	0.107868	0.100323	0.092387	0.083578	0.084795
1013	CL11	Mlf1ip	0.578812	0.651695	0.665804	0.563908	0.423424	0.50116	0.134957	0.0860948	0.124146	0.103051	0.0899885	0.0769597
1014	CL11	Cenpl	0.608484	0.651339	0.620324	0.561248	0.449744	0.512072	0.122072	0.130732	0.143431	0.0578926	0.0770233	0.0656387
1015	CL11	Apool	0.613139	0.687475	0.606643	0.537262	0.423903	0.510876	0.135443	0.119412	0.145427	0.0837781	0.0725337	0.0641069
1016	CL11	Gins3	0.648282	0.672401	0.630094	0.517155	0.441198	0.567156	0.107275	0.12266	0.119758	0.0538749	0.0545461	0.0655998
1017	CL11	F630043A04Rik	0.662079	0.693479	0.641728	0.515446	0.460459	0.544349	0.0974461	0.085926	0.111462	0.0624526	0.0602221	0.0649513
1018	CL11	Chaf1a	0.654387	0.647622	0.672409	0.485225	0.449274	0.521423	0.113383	0.100745	0.122843	0.0760134	0.0854744	0.0712019
1019	CL11	Cbx2	0.630119	0.652041	0.666636	0.507391	0.459739	0.51163	0.128869	0.107491	0.141711	0.0732683	0.0658578	0.0552456
1020	CL11	Plk4	0.634028	0.675985	0.659049	0.528422	0.460609	0.529822	0.121249	0.0975397	0.117904	0.0573234	0.0633026	0.0547659
1021	CL11	Rad51ap1	0.645957	0.643869	0.664615	0.524803	0.463554	0.542944	0.118178	0.0977071	0.0979238	0.0584473	0.0743613	0.0676419
1022	CL11	Mcm4	0.675228	0.653883	0.645703	0.528353	0.434273	0.536176	0.116828	0.106959	0.127039	0.0591085	0.0617826	0.0546673
1023	CL11	Smo	0.654681	0.637895	0.66781	0.549752	0.419567	0.54357	0.103854	0.103722	0.120596	0.0713282	0.0706789	0.0565471
1024	CL11	Rpa2	0.63579	0.638381	0.611881	0.524103	0.443974	0.552911	0.115662	0.107888	0.128242	0.0810371	0.0774308	0.0827
1025	CL11	Ttc23	0.628921	0.651314	0.643234	0.543289	0.451475	0.554339	0.0955003	0.0939584	0.122567	0.0777016	0.0701012	0.0675983
1026	CL11	Fen1	0.630747	0.632762	0.647196	0.543676	0.453412	0.530618	0.10741	0.0931611	0.129186	0.0709171	0.0840363	0.0768785
1027	CL11	Fut10	0.662278	0.632397	0.628338	0.541337	0.422507	0.527503	0.111106	0.114036	0.129732	0.0901651	0.0730922	0.0675104
1028	CL11	Rrm1	0.630034	0.643477	0.634617	0.523722	0.423853	0.532238	0.133697	0.109762	0.142848	0.0786067	0.0754927	0.0716518
1029	CL11	Mcm6	0.639535	0.642175	0.657747	0.525998	0.435741	0.518985	0.122499	0.114944	0.134959	0.0698586	0.0728752	0.0646834
1030	CL11	Katnal2	0.682808	0.642682	0.593869	0.413607	0.396286	0.480767	0.146005	0.205906	0.181262	0.109786	0.0642516	0.0827705
1031	CL11	Prokr1	0.68578	0.553969	0.590455	0.503703	0.410008	0.487538	0.193894	0.19981	0.178508	0.0690364	0.0826139	0.0446831
1032	CL11	Sertad1	0.655716	0.594027	0.652694	0.393477	0.422801	0.450468	0.119968	0.153683	0.196983	0.14716	0.103123	0.109901
1033	CL11	Pbx2	0.603366	0.572609	0.705603	0.420838	0.402262	0.440426	0.162116	0.153284	0.175076	0.13125	0.119732	0.113438
1034	CL11	Acvr2b	0.594755	0.550289	0.654864	0.449975	0.434123	0.468371	0.197072	0.150989	0.219164	0.105626	0.0955489	0.0792231
1035	CL11	Fzd7	0.657855	0.537899	0.682933	0.467505	0.433594	0.443718	0.148651	0.195462	0.164101	0.0952178	0.103047	0.0700161
1036	CL11	Fam60a	0.58925	0.679136	0.608889	0.526417	0.423821	0.483239	0.1793	0.147657	0.21735	0.0585877	0.0498544	0.0365008
1037	CL11	Rpa3	0.50909	0.600641	0.602472	0.491343	0.445581	0.494921	0.189714	0.192472	0.207589	0.094589	0.101239	0.0703492
1038	CL11	Zfp808	0.502809	0.654829	0.621574	0.480862	0.421386	0.52755	0.164243	0.171142	0.195582	0.087334	0.100769	0.0719208
1039	CL11	Cenpq	0.526729	0.605541	0.586108	0.548945	0.429252	0.491015	0.194462	0.152506	0.180056	0.0980095	0.0942074	0.0931697
1040	CL11	Itgb3bp	0.530366	0.637412	0.602994	0.528408	0.447643	0.443668	0.163147	0.176297	0.190488	0.0857094	0.109703	0.0841651
1041	CL11	Trim59	0.600546	0.663315	0.58213	0.501455	0.471095	0.485211	0.162563	0.163363	0.172467	0.0691582	0.0701612	0.0585349
1042	CL11	Rcn3	0.556995	0.644103	0.568926	0.531553	0.476977	0.505691	0.153621	0.143732	0.147781	0.106197	0.0860038	0.0784209
1043	CL11	Zfp217	0.614958	0.608922	0.568456	0.506195	0.494629	0.54498	0.139782	0.158601	0.174963	0.0711958	0.0677711	0.0495449
1044	CL11	2310008H04Rik	0.604937	0.62362	0.588728	0.53028	0.477818	0.524763	0.144676	0.143994	0.163407	0.0704732	0.0668918	0.0604106
1045	CL11	Ncapg2	0.603528	0.586488	0.585519	0.545556	0.476936	0.530788	0.150857	0.142639	0.157354	0.0794317	0.0747172	0.0661857
1046	CL11	Zfp395	0.642659	0.633617	0.605027	0.444394	0.461823	0.472306	0.151549	0.129324	0.176904	0.10135	0.0944298	0.0866171
1047	CL11	4632434I11Rik	0.611949	0.617692	0.615108	0.472166	0.445555	0.495175	0.176187	0.138328	0.168444	0.0758817	0.102109	0.0814057
1048	CL11	Golm1	0.6058	0.61604	0.636075	0.460733	0.428581	0.471782	0.165397	0.14644	0.182831	0.104414	0.0932056	0.0887008
1049	CL11	Itprip	0.619841	0.604906	0.580044	0.49959	0.43603	0.513156	0.167924	0.157092	0.170536	0.0915083	0.0912206	0.0681525
1050	CL11	Haus3	0.631959	0.611387	0.586369	0.469638	0.441868	0.459138	0.181639	0.172992	0.188191	0.0846521	0.0875513	0.0846168
1051	CL11	Rttn	0.609974	0.572283	0.613285	0.491818	0.417718	0.475189	0.178612	0.168017	0.184313	0.103581	0.0998776	0.0853316
1052	CL11	Rest	0.607384	0.572631	0.59296	0.503263	0.429606	0.463423	0.169704	0.162409	0.199477	0.114419	0.104321	0.0804039
1053	CL11	Lig1	0.678447	0.597856	0.639497	0.493498	0.448169	0.521263	0.12699	0.0991978	0.134406	0.0853727	0.0867672	0.0885363
1054	CL11	Palb2	0.621484	0.575162	0.679947	0.497986	0.480887	0.502592	0.143553	0.12939	0.150736	0.0755803	0.083417	0.0592668
1055	CL11	Blm	0.618924	0.572746	0.654873	0.511508	0.451086	0.497666	0.151844	0.133662	0.167325	0.0789182	0.0953022	0.0661455
1056	CL11	Gen1	0.613584	0.592382	0.640509	0.534896	0.463478	0.511607	0.143175	0.123408	0.158599	0.0774273	0.0805304	0.060403
1057	CL11	Polq	0.654267	0.577692	0.66511	0.498533	0.477608	0.553314	0.134586	0.105785	0.135053	0.0604695	0.0753146	0.0622681
1058	CL11	Bard1	0.640106	0.580846	0.629821	0.498725	0.511121	0.591474	0.114853	0.11179	0.14091	0.0599452	0.0637026	0.0567061
1059	CL11	Nudt5	0.61789	0.570354	0.657497	0.526244	0.46525	0.543291	0.119674	0.123931	0.133362	0.083471	0.0763173	0.082717
1060	CL11	Pask	0.628794	0.601402	0.639893	0.524326	0.465442	0.526902	0.115325	0.103803	0.128771	0.0934049	0.0821098	0.089827
1061	CL11	Fanci	0.649331	0.611346	0.676384	0.514047	0.481869	0.528284	0.114788	0.0905267	0.134839	0.059809	0.068934	0.0698418
1062	CL11	Arhgap19	0.626514	0.612216	0.686299	0.524188	0.462095	0.566252	0.109004	0.0918783	0.122825	0.0689595	0.0641576	0.0656129
1063	CL11	Cdc45	0.652813	0.612911	0.661633	0.521849	0.472561	0.571267	0.112245	0.0915824	0.115473	0.065745	0.0621182	0.0598019
1064	CL11	Kif24	0.640746	0.609345	0.67068	0.522709	0.495945	0.556592	0.108491	0.0990918	0.101246	0.0706817	0.0685806	0.0558912
1065	CL11	Ptpn14	0.566688	0.601669	0.708092	0.521453	0.390994	0.547489	0.114776	0.117825	0.107887	0.130089	0.0978406	0.0951977
1066	CL11	Notch3	0.608202	0.591274	0.690768	0.460709	0.447882	0.517706	0.118687	0.109252	0.117704	0.115302	0.109137	0.113377
1067	CL11	Thap6	0.617293	0.578389	0.675392	0.486051	0.426225	0.521709	0.106964	0.16182	0.132794	0.0941544	0.111454	0.0877542
1068	CL11	Syde1	0.577801	0.566194	0.660678	0.517708	0.443182	0.522655	0.125732	0.135123	0.124108	0.111279	0.108441	0.107097
1069	CL11	Pola2	0.601608	0.625048	0.647719	0.475929	0.424534	0.524982	0.126124	0.113512	0.135414	0.110362	0.106283	0.108485
1070	CL11	Rcc1	0.615337	0.642665	0.630705	0.482689	0.409097	0.507781	0.132815	0.114019	0.139841	0.107519	0.109022	0.108509
1071	CL11	Kank2	0.604809	0.6313	0.659627	0.477425	0.41481	0.54287	0.126932	0.134512	0.11343	0.10018	0.0992966	0.0948095
1072	CL11	BC048355	0.616178	0.63484	0.64476	0.516527	0.429079	0.543298	0.118975	0.112493	0.122126	0.0837809	0.0951693	0.082774
1073	CL11	Rbbp8	0.594021	0.624411	0.645071	0.513648	0.426764	0.548447	0.126413	0.118918	0.136174	0.0765609	0.0980212	0.0915506
1074	CL11	Hdac1	0.56866	0.613327	0.635862	0.501848	0.444815	0.531535	0.146848	0.124096	0.151829	0.0956535	0.0895701	0.0959552
1075	CL11	Pola1	0.586448	0.623464	0.633474	0.509928	0.411902	0.53582	0.148867	0.147383	0.146191	0.0918202	0.080675	0.0840295
1076	CL11	Nup37	0.583005	0.61989	0.663306	0.535054	0.416079	0.516908	0.133742	0.135604	0.142723	0.0781497	0.0976024	0.0779375
1077	CL11	Smc2	0.594433	0.646539	0.663856	0.533026	0.43467	0.522942	0.134277	0.114379	0.144143	0.0730502	0.0662739	0.072411
1078	CL11	Cks1b	0.613779	0.64157	0.661178	0.525959	0.422303	0.524723	0.119315	0.115141	0.136063	0.0855794	0.0781609	0.0762286
1079	CL11	Dbf4	0.616444	0.632527	0.660864	0.527962	0.433967	0.522191	0.122479	0.0999157	0.134048	0.0792773	0.0862015	0.0841226
1080	CL11	Myl12a	0.5527	0.572509	0.66166	0.500479	0.426124	0.481505	0.149209	0.175905	0.161792	0.108397	0.100658	0.109062
1081	CL11	Diap3	0.562648	0.544439	0.642363	0.494093	0.414666	0.497569	0.159355	0.137045	0.170497	0.116728	0.136785	0.123812
1082	CL11	Tipin	0.58337	0.565982	0.606345	0.503074	0.407255	0.500724	0.149275	0.136298	0.161325	0.120369	0.140181	0.125802
1083	CL11	Snap23	0.575699	0.578379	0.619711	0.487043	0.401643	0.503776	0.142772	0.151234	0.146596	0.125862	0.13349	0.133796
1084	CL11	Smad6	0.585307	0.641807	0.617708	0.534519	0.438894	0.466936	0.135164	0.143776	0.154319	0.0985808	0.0824573	0.100532
1085	CL11	Cdca4	0.573949	0.619996	0.632918	0.530676	0.402546	0.516576	0.161835	0.141248	0.181831	0.0782334	0.0791297	0.0810622
1086	CL11	Gins1	0.549706	0.63811	0.610863	0.52786	0.413646	0.489038	0.162547	0.141702	0.164946	0.103911	0.102004	0.095669
1087	CL11	Nxt1	0.576553	0.636726	0.623693	0.493599	0.397883	0.478913	0.169067	0.153235	0.181639	0.101092	0.10458	0.0830201
1088	CL11	Shc1	0.578715	0.624873	0.640884	0.497572	0.397158	0.489122	0.141489	0.13257	0.140683	0.126235	0.116358	0.114341
1089	CL11	Nudcd2	0.580383	0.634919	0.609072	0.486203	0.3976	0.489877	0.162828	0.141263	0.148064	0.117277	0.119842	0.112673
1090	CL11	Chaf1b	0.623559	0.598568	0.634084	0.497761	0.387118	0.497766	0.139188	0.120874	0.160748	0.116945	0.121224	0.102165
1091	CL11	Gltp	0.590003	0.597145	0.625629	0.492664	0.380318	0.517722	0.137299	0.13642	0.13463	0.13667	0.112573	0.138928
1092	CL11	Pcna	0.593307	0.611104	0.575528	0.516555	0.422749	0.526478	0.152656	0.135661	0.155595	0.10377	0.105268	0.101329
1093	CL11	Hus1	0.590094	0.59842	0.595401	0.505676	0.437397	0.512898	0.148534	0.139715	0.152633	0.10839	0.108849	0.101994
1094	CL11	Dek	0.581874	0.632571	0.616557	0.513326	0.424641	0.512037	0.130734	0.120116	0.146134	0.105857	0.107914	0.10824
1095	CL11	Usp1	0.599484	0.61785	0.601088	0.523758	0.408836	0.497222	0.133676	0.135052	0.14501	0.11453	0.11269	0.110805
1096	CL11	Dut	0.608746	0.596569	0.600658	0.51647	0.434641	0.503033	0.133016	0.118859	0.139071	0.113039	0.120756	0.11514
1097	CL11	AW047730	0.567989	0.566169	0.475847	0.600041	0.471764	0.490261	0.0982536	0.118913	0.0885431	0.165729	0.193816	0.162675
1098	CL11	Kcnj5	0.645713	0.612852	0.443827	0.584563	0.380749	0.473646	0.152357	0.127749	0.135616	0.137653	0.172844	0.132432
1099	CL11	Ccdc102a	0.510932	0.574635	0.562976	0.545402	0.431	0.506512	0.123333	0.118947	0.106416	0.174569	0.179492	0.165785
1100	CL11	Fam69c	0.532456	0.561122	0.602904	0.500381	0.372945	0.528362	0.121514	0.11656	0.123528	0.194701	0.18771	0.157816
1101	CL11	Ehd4	0.549571	0.589381	0.607777	0.520438	0.361345	0.450027	0.12647	0.137245	0.158794	0.155853	0.181661	0.161439
1102	CL11	Chd1l	0.549189	0.611777	0.606476	0.523073	0.426387	0.481682	0.110076	0.113262	0.146202	0.13508	0.160928	0.135868
1103	CL11	Nek7	0.541642	0.575493	0.622892	0.544727	0.422216	0.50693	0.123308	0.127779	0.139168	0.136827	0.12893	0.130089
1104	CL11	Vegfc	0.65149	0.564709	0.585313	0.524006	0.336295	0.454634	0.125789	0.136236	0.0908591	0.157027	0.196114	0.177529
1105	CL11	Cyba	0.619813	0.614449	0.540614	0.47916	0.336576	0.438456	0.123994	0.144825	0.161482	0.167783	0.201003	0.171844
1106	CL11	Plekhg1	0.626949	0.584626	0.53372	0.480906	0.367543	0.434019	0.124766	0.16986	0.11568	0.201575	0.180206	0.180149
1107	CL11	Tnfrsf19	0.588849	0.643186	0.481724	0.491473	0.367348	0.463656	0.117438	0.147575	0.107252	0.191907	0.205735	0.193857
1108	CL11	Npr1	0.566087	0.648857	0.476078	0.510014	0.373379	0.511272	0.136813	0.114141	0.0924188	0.206853	0.178709	0.185377
1109	CL11	Plekhh2	0.584889	0.583384	0.536169	0.493649	0.409538	0.511866	0.135366	0.112853	0.100291	0.179373	0.179013	0.17361
1110	CL11	Cntfr	0.57272	0.580358	0.531395	0.469063	0.437954	0.530574	0.139998	0.128204	0.137056	0.164068	0.149154	0.159457
1111	CL11	Axl	0.590391	0.599579	0.507671	0.473316	0.433067	0.492691	0.139968	0.13159	0.137003	0.186468	0.156064	0.152191
1112	CL11	Ezr	0.503766	0.660152	0.476837	0.477915	0.499302	0.41186	0.204982	0.183327	0.241743	0.123646	0.126413	0.0900573
1113	CL11	Lpar4	0.468014	0.632452	0.539109	0.528597	0.517677	0.522996	0.176311	0.153992	0.171585	0.110479	0.0939229	0.0848645
1114	CL11	Mdfic	0.468682	0.653047	0.484028	0.521051	0.465917	0.481437	0.209287	0.166966	0.176194	0.129877	0.118866	0.124648
1115	CL11	1700029F09Rik	0.521061	0.660281	0.530042	0.492932	0.452898	0.511465	0.165825	0.163503	0.195455	0.0995069	0.103603	0.103428
1116	CL11	Aif1l	0.519879	0.63958	0.469423	0.525459	0.465694	0.539927	0.157151	0.155212	0.179883	0.123714	0.118641	0.105437
1117	CL11	Ptpn13	0.52852	0.49315	0.637629	0.43409	0.442211	0.495978	0.21387	0.206169	0.206025	0.133136	0.117759	0.0914625
1118	CL11	2610020H08Rik	0.521542	0.517185	0.597318	0.475427	0.468652	0.470336	0.206168	0.200453	0.198001	0.101353	0.13555	0.108015
1119	CL11	Ing5	0.547099	0.523838	0.581724	0.458619	0.429212	0.475873	0.203448	0.192751	0.191715	0.130896	0.135658	0.129166
1120	CL11	2410127L17Rik	0.510641	0.59606	0.621185	0.412774	0.404349	0.478067	0.183291	0.207067	0.187657	0.134101	0.143126	0.121681
1121	CL11	Chst14	0.545977	0.609469	0.619965	0.392876	0.396282	0.477368	0.172884	0.153142	0.198817	0.146092	0.135532	0.151597
1122	CL11	Siah1b	0.531651	0.566577	0.580507	0.457642	0.388598	0.528736	0.192463	0.160665	0.206112	0.125152	0.133871	0.128025
1123	CL11	2610039C10Rik	0.512473	0.585368	0.608866	0.472192	0.365808	0.491269	0.190328	0.16282	0.191281	0.149185	0.133139	0.137271
1124	CL11	Sox2	0.546902	0.551145	0.599507	0.471512	0.423801	0.51442	0.172669	0.145933	0.169989	0.143178	0.131819	0.129125
1125	CL11	Mre11a	0.561477	0.546388	0.58778	0.470669	0.391602	0.483484	0.17131	0.165676	0.205638	0.150656	0.135489	0.129832
1126	CL11	Dnajc9	0.544981	0.591833	0.573831	0.488948	0.411377	0.499286	0.175932	0.162944	0.185113	0.123481	0.123698	0.118576
1127	CL11	Rps27l	0.528288	0.598327	0.576945	0.468073	0.407841	0.509855	0.179465	0.169688	0.171115	0.136151	0.131241	0.12301
1128	CL11	Exosc3	0.540042	0.58491	0.573004	0.470486	0.420217	0.509782	0.171053	0.172391	0.168735	0.144265	0.114155	0.13096
1129	CL11	Nasp	0.568583	0.579828	0.599207	0.470935	0.395869	0.489833	0.172841	0.152032	0.17102	0.13107	0.133697	0.135085
1130	CL11	Paics	0.567991	0.590912	0.561476	0.485856	0.39459	0.476562	0.170178	0.153866	0.177909	0.141769	0.136747	0.142144
1131	CL11	2810025M15Rik	0.550568	0.593598	0.575255	0.47142	0.418424	0.480728	0.16578	0.147278	0.189733	0.134252	0.138048	0.134917
1132	CL11	Fbln1	0.602415	0.629262	0.528229	0.466627	0.405176	0.483938	0.198151	0.17704	0.202945	0.106882	0.1065	0.0928341
1133	CL11	Gstcd	0.55057	0.595875	0.520793	0.501766	0.420021	0.477808	0.172256	0.169251	0.192356	0.145688	0.135826	0.11779
1134	CL11	Sip1	0.578607	0.601519	0.541977	0.47364	0.432137	0.500306	0.160109	0.18891	0.17074	0.113711	0.135576	0.102769
1135	CL11	1810009A15Rik	0.550245	0.607646	0.564027	0.469124	0.423086	0.47971	0.19233	0.176369	0.187179	0.117061	0.122826	0.110397
1136	CL11	Slbp	0.567216	0.566428	0.567863	0.505662	0.42237	0.493731	0.164266	0.152657	0.163092	0.139754	0.120517	0.136445
1137	CL11	Rpa1	0.560287	0.579311	0.536289	0.494342	0.434317	0.495327	0.169288	0.163959	0.173712	0.131746	0.129981	0.131442
1138	CL11	Alg8	0.553109	0.564767	0.547262	0.474126	0.466091	0.48953	0.154798	0.170644	0.168954	0.138455	0.145869	0.126395
1139	CL11	Pi4k2b	0.539368	0.562539	0.573984	0.505333	0.436322	0.461738	0.175221	0.152571	0.178205	0.140817	0.158952	0.114952
1140	CL11	Cep76	0.59419	0.579207	0.576287	0.476851	0.479302	0.477288	0.167774	0.135972	0.190076	0.114944	0.10588	0.102228
1141	CL11	Phactr2	0.577586	0.604875	0.589424	0.469119	0.461533	0.467715	0.163472	0.165393	0.187015	0.106218	0.111963	0.0956882
1142	CL11	Ccdc77	0.559597	0.575142	0.557853	0.510342	0.490712	0.488006	0.150342	0.154295	0.176798	0.123426	0.110982	0.102506
1143	CL11	Haus6	0.574911	0.560552	0.589295	0.511985	0.47477	0.455962	0.170643	0.142037	0.188	0.105784	0.128418	0.0976413
1144	CL11	Mcm7	0.57941	0.566893	0.566389	0.523239	0.458061	0.511939	0.163834	0.148185	0.17865	0.106721	0.10896	0.0877189
1145	CL11	Terf1	0.558057	0.579462	0.570758	0.531241	0.453407	0.521361	0.162046	0.173809	0.167382	0.094717	0.10328	0.0844791
1146	CL11	Tmem98	0.564569	0.559474	0.575198	0.490147	0.435967	0.509546	0.195924	0.171035	0.208821	0.109514	0.0908498	0.0889526
1147	CL11	Smarca5	0.553891	0.552466	0.546564	0.495851	0.442342	0.503092	0.192365	0.183949	0.202288	0.11455	0.110133	0.102509
1148	CL11	Spg20	0.582177	0.565107	0.589696	0.478375	0.437289	0.50156	0.174439	0.18043	0.181781	0.120047	0.104198	0.0848991
1149	CL11	Fam122b	0.573037	0.556137	0.590519	0.514899	0.423183	0.499631	0.181176	0.147541	0.185922	0.115046	0.113772	0.099136
1150	CL11	Ppwd1	0.583693	0.554122	0.557564	0.502442	0.425487	0.494131	0.201156	0.174982	0.169401	0.113322	0.12553	0.0981712
1151	CL11	Cald1	0.49293	0.543408	0.553567	0.474113	0.460882	0.477287	0.22003	0.212939	0.2113	0.129293	0.114332	0.109919
1152	CL11	Mob1a	0.513533	0.570635	0.540347	0.489559	0.427877	0.453028	0.217313	0.212261	0.229941	0.13141	0.111429	0.102668
1153	CL11	Sclt1	0.496847	0.578726	0.563798	0.472096	0.408676	0.451701	0.183497	0.205935	0.235582	0.139953	0.139141	0.124048
1154	CL11	Fam33a	0.504214	0.521587	0.566912	0.478003	0.417957	0.467512	0.215985	0.211728	0.244126	0.131527	0.127267	0.113182
1155	CL11	Spin4	0.516265	0.526465	0.567747	0.481558	0.421006	0.477444	0.188363	0.194506	0.238465	0.13788	0.143942	0.10636
1156	CL11	Socs4	0.563203	0.575585	0.495745	0.438683	0.477025	0.495556	0.217523	0.193345	0.242364	0.110172	0.10549	0.0853094
1157	CL11	Xrcc5	0.559951	0.57609	0.521227	0.512847	0.462886	0.46532	0.179551	0.166606	0.22937	0.117014	0.112012	0.097124
1158	CL11	Mis12	0.57217	0.571556	0.526301	0.469029	0.457098	0.487297	0.205017	0.200756	0.21302	0.104147	0.0945461	0.0990625
1159	CL11	Rif1	0.58175	0.565346	0.545615	0.45953	0.463512	0.469032	0.198668	0.178853	0.21025	0.117013	0.113678	0.0967524
1160	CL11	Pkn2	0.556562	0.56432	0.533287	0.46252	0.45592	0.458249	0.200212	0.192838	0.207133	0.124567	0.126498	0.117894
1161	CL11	Cdk4	0.520644	0.534251	0.538449	0.486218	0.445676	0.505135	0.211895	0.183103	0.232113	0.121476	0.115974	0.105066
1162	CL11	Hmgn1	0.499705	0.519353	0.536546	0.485305	0.433734	0.481438	0.222497	0.198447	0.236966	0.136262	0.133535	0.116214
1163	CL11	Ss18	0.498209	0.530056	0.52548	0.49235	0.467211	0.512891	0.199295	0.18522	0.207397	0.136214	0.11537	0.130306
1164	CL11	Zfp664	0.509728	0.53296	0.492606	0.490036	0.473464	0.500851	0.215105	0.195831	0.231784	0.1303	0.116381	0.110953
1165	CL11	Tead1	0.527615	0.522682	0.537098	0.472528	0.505213	0.499587	0.200349	0.197284	0.212788	0.11763	0.113644	0.0935826
1166	CL11	Prps1l3	0.527939	0.55815	0.52345	0.469173	0.472405	0.494978	0.200955	0.213474	0.207154	0.123186	0.106189	0.102946
1167	CL11	Isg20l2	0.529239	0.531662	0.503838	0.483575	0.464819	0.4711	0.209074	0.195615	0.223929	0.135255	0.133765	0.118132
1168	CL11	Sass6	0.528554	0.534719	0.510551	0.445701	0.465299	0.470426	0.219602	0.211654	0.223302	0.142254	0.128492	0.119445
1169	CL11	Rbm15	0.549206	0.525899	0.515184	0.451178	0.489876	0.489406	0.219157	0.19173	0.195995	0.130861	0.133146	0.108363
1170	CL11	Ninl	0.534699	0.508474	0.547189	0.471022	0.489598	0.481571	0.205521	0.183119	0.190945	0.126138	0.141713	0.120011
1171	CL11	Fam38b	0.616032	0.546858	0.583585	0.499526	0.386997	0.594484	0.118888	0.13302	0.164817	0.10465	0.161109	0.0900337
1172	CL11	Nhs	0.579312	0.522908	0.611219	0.539677	0.409805	0.543384	0.10678	0.118956	0.147003	0.11614	0.15603	0.148785
1173	CL11	Gm715	0.621222	0.592983	0.591631	0.539773	0.449524	0.582153	0.0725448	0.104694	0.0869028	0.111133	0.126961	0.120478
1174	CL11	Svil	0.603867	0.54484	0.529286	0.539293	0.478043	0.604237	0.124971	0.114558	0.102556	0.136032	0.114043	0.108275
1175	CL11	H2afz	0.510188	0.57782	0.61344	0.522624	0.458705	0.528864	0.155845	0.129834	0.151173	0.116897	0.122216	0.112394
1176	CL11	Gm8203	0.454224	0.596931	0.591979	0.566477	0.441255	0.564294	0.151366	0.116985	0.173212	0.121421	0.109718	0.112137
1177	CL11	Bicc1	0.510607	0.536823	0.577726	0.607256	0.444358	0.638787	0.110478	0.0969979	0.111439	0.12781	0.129403	0.108316
1178	CL11	2010317E24Rik	0.566079	0.575759	0.590146	0.583157	0.475736	0.559521	0.11119	0.103623	0.130444	0.0839184	0.116683	0.103744
1179	CL11	Erbb2	0.560101	0.555553	0.565568	0.548614	0.499876	0.576755	0.12829	0.127461	0.124429	0.111514	0.104433	0.0974066
1180	CL11	Nid2	0.557727	0.570199	0.551119	0.570307	0.504076	0.593548	0.117054	0.135908	0.12291	0.107694	0.0879454	0.0815124
1181	CL11	Hspg2	0.588465	0.519523	0.593398	0.448114	0.538461	0.638791	0.129761	0.125262	0.12104	0.0954879	0.100559	0.101139
1182	CL11	Mutyh	0.537223	0.517808	0.607858	0.521849	0.532144	0.580213	0.13126	0.122539	0.124796	0.126363	0.0930905	0.104855
1183	CL11	Fzd8	0.535807	0.46959	0.642009	0.535189	0.530191	0.630427	0.134608	0.115293	0.162218	0.0890387	0.083121	0.0725082
1184	CL11	Zfp219	0.486551	0.548179	0.524348	0.55984	0.551183	0.585206	0.153828	0.12363	0.156189	0.117046	0.101965	0.0920347
1185	CL11	H2afx	0.518737	0.525161	0.551264	0.600094	0.494089	0.570659	0.139571	0.114251	0.139241	0.113954	0.113185	0.119793
1186	CL11	Tcf19	0.51581	0.508964	0.492424	0.57868	0.547601	0.632384	0.154087	0.116843	0.187192	0.0859461	0.0886032	0.0914648
1187	CL11	Akna	0.534962	0.48317	0.506175	0.541008	0.564152	0.634161	0.168613	0.140508	0.15508	0.103402	0.0870584	0.08171
1188	CL11	Wdr62	0.556713	0.483921	0.550377	0.539567	0.593008	0.574655	0.146911	0.105478	0.128655	0.102595	0.115789	0.10233
1189	CL11	Tanc1	0.578658	0.498527	0.517686	0.547808	0.592852	0.575523	0.136739	0.131534	0.149506	0.0933666	0.100116	0.077683
1190	CL11	Dll1	0.592505	0.519203	0.551107	0.563123	0.560266	0.556655	0.131678	0.127911	0.136644	0.0963906	0.0882383	0.0762799
1191	CL11	Fzd2	0.578844	0.569726	0.659818	0.588131	0.536755	0.557987	0.132755	0.0945096	0.150668	0.0540974	0.0415196	0.0351895
1192	CL11	6720463M24Rik	0.561137	0.526505	0.660783	0.564244	0.503467	0.57665	0.128959	0.121434	0.125324	0.0815075	0.0816125	0.0683757
1193	CL11	Kifc1	0.569557	0.535067	0.631278	0.600682	0.537241	0.58884	0.117638	0.0934917	0.130276	0.0751336	0.063821	0.0569741
1194	CL11	Fam83d	0.59561	0.585645	0.599397	0.628361	0.500628	0.583585	0.135374	0.0839995	0.136177	0.0502181	0.0540934	0.0469113
1195	CL11	Pmf1	0.617928	0.619292	0.589664	0.5799	0.455539	0.568424	0.128271	0.0928639	0.12745	0.0709504	0.0783865	0.0713318
1196	CL11	BC017612	0.580866	0.598279	0.562774	0.607804	0.477116	0.568353	0.142849	0.0988295	0.129764	0.0809652	0.080939	0.0714598
1197	CL11	Zfp367	0.57327	0.593714	0.586166	0.563214	0.508519	0.618196	0.124797	0.108319	0.1395	0.0628213	0.0599546	0.061529
1198	CL11	Ube2t	0.596426	0.594892	0.555379	0.541662	0.489218	0.594825	0.147213	0.137002	0.135993	0.0808108	0.0578165	0.0687633
1199	CL11	Racgap1	0.595421	0.586622	0.57189	0.556319	0.488099	0.572335	0.135817	0.117837	0.149849	0.0788057	0.0753708	0.0716328
1200	CL11	Pbk	0.592303	0.626572	0.587131	0.565607	0.448863	0.581094	0.151981	0.104803	0.170393	0.0609756	0.0559717	0.0543049
1201	CL11	Cenpm	0.54953	0.598225	0.569063	0.590022	0.448708	0.564084	0.152145	0.135394	0.161108	0.0784288	0.0679441	0.0853474
1202	CL11	Clic1	0.572556	0.627503	0.575545	0.539188	0.472256	0.568944	0.143145	0.119764	0.160125	0.0794157	0.0708552	0.0707031
1203	CL11	Actl6a	0.573955	0.587453	0.59247	0.541711	0.476605	0.54788	0.151527	0.121307	0.161059	0.0838195	0.0867675	0.0754466
1204	CL11	Kifc5b	0.603917	0.500595	0.587474	0.556757	0.494707	0.546774	0.134822	0.130832	0.150494	0.102436	0.099391	0.0918009
1205	CL11	Mtbp	0.577462	0.554092	0.628456	0.539573	0.485402	0.54355	0.144749	0.119259	0.15025	0.0917802	0.0915142	0.0739126
1206	CL11	Slc2a4	0.580106	0.534874	0.628975	0.550084	0.478896	0.535177	0.170874	0.121936	0.160103	0.0828676	0.0859114	0.0701948
1207	CL11	Zfp521	0.578041	0.576132	0.578324	0.530824	0.58914	0.517489	0.128764	0.107497	0.177671	0.0769905	0.0673806	0.0717479
1208	CL11	Vim	0.568869	0.551594	0.583707	0.551127	0.551685	0.530983	0.147427	0.15238	0.16803	0.0702858	0.0658646	0.0580486
1209	CL11	Cand2	0.563542	0.530431	0.570214	0.520512	0.578854	0.564072	0.165311	0.137991	0.157604	0.0766553	0.0729404	0.0618745
1210	CL11	Hey1	0.628484	0.555594	0.555623	0.562309	0.532953	0.518158	0.103961	0.0973807	0.0963178	0.115549	0.113837	0.119832
1211	CL11	Hes5	0.60765	0.58877	0.579427	0.556008	0.499066	0.497262	0.107219	0.130343	0.091117	0.13168	0.0976776	0.11378
1212	CL11	Plekha7	0.587608	0.583532	0.572598	0.512959	0.521787	0.529552	0.12945	0.131392	0.122971	0.092031	0.123205	0.0929162
1213	CL11	Ptbp1	0.613995	0.588854	0.580114	0.526902	0.511045	0.506928	0.136158	0.1214	0.148121	0.0927018	0.0916766	0.0821044
1214	CL11	Nes	0.596244	0.580735	0.586357	0.508908	0.538248	0.543253	0.133123	0.135569	0.141004	0.0821438	0.0798653	0.0745509
1215	CL11	Trip6	0.601035	0.594278	0.598107	0.53212	0.513012	0.555308	0.0944507	0.100677	0.101229	0.102134	0.0998227	0.107827
1216	CL11	Brip1	0.583037	0.600811	0.619364	0.551654	0.514502	0.548149	0.0960176	0.0867338	0.137297	0.0851222	0.0902067	0.0871051
1217	CL11	Fancd2	0.607469	0.587465	0.639924	0.538543	0.50748	0.537215	0.10243	0.0775713	0.109687	0.0912735	0.087897	0.113046
1218	CL11	Fras1	0.58614	0.551542	0.518108	0.43129	0.531766	0.510022	0.118814	0.167639	0.116679	0.151585	0.143012	0.173402
1219	CL11	Gm19544	0.566482	0.495227	0.598971	0.461288	0.572664	0.516619	0.145767	0.133773	0.105121	0.12831	0.139143	0.136634
1220	CL11	Cit	0.587119	0.49129	0.566968	0.457418	0.539621	0.528322	0.126668	0.110303	0.110653	0.144236	0.14521	0.192191
1221	CL11	Lrdd	0.588923	0.509224	0.543928	0.463447	0.508413	0.475357	0.196394	0.169384	0.145386	0.132693	0.138722	0.128128
1222	CL11	Kctd9	0.600097	0.523431	0.587525	0.477277	0.449692	0.481083	0.162544	0.153689	0.163474	0.139776	0.14897	0.112442
1223	CL11	Msn	0.591837	0.528511	0.583174	0.47594	0.440648	0.472107	0.178109	0.185735	0.179379	0.127323	0.119159	0.118078
1224	CL11	Fam72a	0.55855	0.583191	0.615828	0.449348	0.459954	0.546471	0.18348	0.121439	0.151858	0.114131	0.121186	0.0945627
1225	CL11	Fhod1	0.576059	0.571686	0.611732	0.43694	0.50299	0.497505	0.148232	0.114593	0.108796	0.129987	0.157336	0.144144
1226	CL11	Zranb3	0.580454	0.577415	0.604071	0.46145	0.463405	0.509679	0.132523	0.116353	0.144732	0.125248	0.133439	0.151231
1227	CL11	Gpc4	0.606831	0.528982	0.611997	0.519776	0.512441	0.512752	0.139451	0.132849	0.179768	0.0914065	0.0829366	0.0808095
1228	CL11	Zfp516	0.63133	0.558133	0.621367	0.491701	0.502291	0.516646	0.14508	0.130193	0.172145	0.0891613	0.0713715	0.0705822
1229	CL11	Slc12a7	0.638863	0.585194	0.602062	0.468876	0.497527	0.489038	0.15928	0.145513	0.171746	0.0864617	0.0881436	0.0672953
1230	CL11	D3Ertd751e	0.582131	0.584788	0.590232	0.502926	0.508324	0.499731	0.162121	0.146955	0.16717	0.0905765	0.0796449	0.0854004
1231	CL11	Rfwd3	0.59207	0.581508	0.603518	0.494462	0.468784	0.494812	0.155947	0.152504	0.173702	0.0990402	0.096428	0.0872247
1232	CL11	Rhbdf2	0.677182	0.580591	0.563081	0.475075	0.477189	0.461953	0.114933	0.150738	0.149591	0.125318	0.11906	0.105288
1233	CL11	Xrcc3	0.611632	0.565081	0.598595	0.48087	0.505701	0.515788	0.149541	0.13444	0.130869	0.0966738	0.113342	0.0974666
1234	CL11	4930427A07Rik	0.588199	0.569952	0.58209	0.513761	0.466535	0.530147	0.129939	0.137267	0.134518	0.113856	0.122618	0.111117
1235	CL11	Nrm	0.623114	0.576421	0.578171	0.519263	0.461505	0.503408	0.137809	0.125842	0.13791	0.113279	0.113492	0.109785
1236	CL11	Xylb	0.595249	0.563883	0.566731	0.49716	0.490295	0.530783	0.12219	0.111894	0.119446	0.128051	0.125559	0.148758
1237	CL11	Reep4	0.600992	0.576287	0.597722	0.505682	0.516716	0.493515	0.11949	0.120585	0.119103	0.124598	0.111473	0.113837
1238	CL11	Acsf2	0.592409	0.578205	0.586713	0.493208	0.500591	0.473959	0.1194	0.126814	0.114728	0.140518	0.1274	0.146057
1239	CL11	Fkbp14	0.571655	0.667738	0.565263	0.45252	0.452151	0.492641	0.138854	0.151804	0.162284	0.13292	0.0889437	0.123227
1240	CL11	Wdsub1	0.54006	0.62314	0.554559	0.497575	0.458469	0.505158	0.133967	0.123291	0.114205	0.150942	0.146455	0.152179
1241	CL11	Syngr2	0.57682	0.624011	0.551073	0.491469	0.433189	0.542475	0.130596	0.124669	0.143425	0.139716	0.114971	0.127588
1242	CL11	Sft2d2	0.587067	0.613721	0.539321	0.487922	0.421221	0.467971	0.152502	0.162312	0.142987	0.156869	0.135839	0.132268
1243	CL11	Cryz	0.58521	0.621363	0.541057	0.503068	0.4362	0.485542	0.131626	0.139272	0.134717	0.14069	0.141326	0.139928
1244	CL11	Swap70	0.571531	0.612975	0.52521	0.490234	0.456969	0.478433	0.131201	0.145896	0.134473	0.154086	0.143847	0.155143
1245	CL11	Dock1	0.612223	0.542569	0.529573	0.478437	0.458004	0.494994	0.170311	0.171097	0.163809	0.133674	0.128033	0.117276
1246	CL11	Hap1	0.619663	0.573382	0.526487	0.482254	0.470544	0.484647	0.132422	0.141596	0.153883	0.137545	0.142637	0.13494
1247	CL11	4930420K17Rik	0.633707	0.586108	0.550419	0.513601	0.432628	0.513416	0.133418	0.122645	0.126527	0.138318	0.108884	0.140329
1248	CL11	2310061C15Rik	0.601228	0.598751	0.542403	0.521995	0.442436	0.502361	0.158306	0.148548	0.143678	0.111478	0.112261	0.116555
1249	CL11	Ak2	0.578562	0.595015	0.559744	0.516599	0.445529	0.518929	0.148846	0.137876	0.157089	0.119303	0.109865	0.112644
1250	CL11	Rad18	0.602327	0.595808	0.590558	0.504418	0.40483	0.456081	0.159606	0.134547	0.174275	0.1309	0.115184	0.131468
1251	CL11	Evc2	0.579729	0.570218	0.593428	0.52209	0.42574	0.48289	0.158432	0.143623	0.1487	0.126902	0.128337	0.119911
1252	CL11	Rfc1	0.587538	0.56973	0.565615	0.507375	0.411335	0.477923	0.163948	0.170895	0.177826	0.118692	0.131057	0.118066
1253	CL11	Pms1	0.581132	0.604594	0.573354	0.501167	0.409522	0.484363	0.16096	0.159065	0.183069	0.128704	0.108559	0.105511
1254	CL11	Eed	0.599293	0.603446	0.578962	0.478866	0.404615	0.475494	0.167381	0.169673	0.184023	0.112141	0.116336	0.10977
1255	CL11	Cep152	0.607182	0.588512	0.574952	0.44414	0.46403	0.462645	0.151165	0.147625	0.164038	0.136752	0.126656	0.132303
1256	CL11	Topbp1	0.612137	0.585465	0.578204	0.479664	0.431326	0.494575	0.155303	0.133961	0.170577	0.122962	0.119478	0.116348
1257	CL11	Gpc6	0.623815	0.584453	0.578908	0.4618	0.43454	0.501057	0.152451	0.128887	0.139713	0.131505	0.136653	0.126218
1258	CL11	Mavs	0.592968	0.582973	0.625641	0.465995	0.448949	0.482098	0.125635	0.168717	0.14241	0.131424	0.119431	0.113758
1259	CL11	Ormdl2	0.575321	0.60365	0.604971	0.490381	0.451395	0.47478	0.158616	0.156792	0.120837	0.137082	0.101808	0.124366
1260	CL11	B4galt1	0.586067	0.599173	0.626491	0.466039	0.423691	0.467995	0.144748	0.137499	0.167164	0.129902	0.13524	0.11599
1261	CL11	Tex9	0.586194	0.60454	0.617414	0.45846	0.447665	0.472091	0.154977	0.126355	0.147562	0.11422	0.123612	0.146912
1262	CL11	Crb1	0.655937	0.537989	0.463866	0.575431	0.470889	0.457984	0.205837	0.133456	0.253717	0.105605	0.0743382	0.0649498
1263	CL11	Ebf3	0.726154	0.476707	0.551755	0.500752	0.454207	0.504877	0.164638	0.156607	0.192082	0.0761272	0.125366	0.0707272
1264	CL11	Trim56	0.696255	0.52056	0.488642	0.532801	0.441332	0.510248	0.164899	0.16013	0.1623	0.109844	0.100488	0.112502
1265	CL11	Lhx1	0.569027	0.539341	0.502308	0.57745	0.478228	0.560347	0.161793	0.21417	0.173244	0.0569665	0.116074	0.0510521
1266	CL11	Serping1	0.498029	0.573171	0.586082	0.54921	0.508277	0.545951	0.177924	0.163684	0.220143	0.0728051	0.0599626	0.044762
1267	CL11	Hmgn5	0.521331	0.56542	0.485801	0.559714	0.491533	0.57414	0.1751	0.166451	0.179253	0.101759	0.0924626	0.0870354
1268	CL11	H2afv	0.512179	0.553174	0.505748	0.564061	0.476972	0.579766	0.194914	0.15713	0.201977	0.0916277	0.087114	0.0753361
1269	CL11	Arl6ip6	0.482962	0.527253	0.524358	0.52214	0.479393	0.540937	0.197391	0.192707	0.220153	0.115721	0.104825	0.0921612
1270	CL11	Tmem194	0.53647	0.531207	0.497024	0.540919	0.530468	0.527357	0.183938	0.164017	0.202637	0.101634	0.103591	0.0807388
1271	CL11	Clic4	0.551497	0.544835	0.526062	0.537626	0.483411	0.541644	0.190304	0.156121	0.207305	0.101329	0.0842544	0.0756126
1272	CL11	Ezh2	0.549966	0.551616	0.526087	0.506324	0.485526	0.523178	0.186929	0.157718	0.212476	0.112064	0.0964559	0.0916601
1273	CL11	Parp9	0.564667	0.58258	0.469866	0.50884	0.44551	0.530693	0.168615	0.125969	0.241637	0.112874	0.143654	0.105096
1274	CL11	Slit2	0.527527	0.567567	0.443122	0.560117	0.489977	0.533273	0.13497	0.197955	0.21694	0.114106	0.11172	0.102724
1275	CL11	Ctdsp1	0.529337	0.530644	0.50922	0.556674	0.481527	0.538264	0.168384	0.150629	0.171549	0.13819	0.108848	0.116732
1276	CL11	4930534B04Rik	0.579399	0.523096	0.472462	0.528773	0.486136	0.524978	0.180856	0.17391	0.197497	0.114008	0.105719	0.113165
1277	CL11	Haus4	0.555531	0.512896	0.506342	0.512561	0.49414	0.518238	0.155706	0.153728	0.211938	0.137389	0.134587	0.106945
1278	CL11	Lrrk1	0.521451	0.497773	0.552586	0.51308	0.441979	0.538149	0.179044	0.198478	0.173736	0.156515	0.118115	0.109095
1279	CL11	Uaca	0.51713	0.533662	0.59695	0.519057	0.444411	0.512295	0.168795	0.152501	0.190593	0.123786	0.113385	0.127436
1280	CL11	Hmgn2	0.52099	0.547541	0.54207	0.545353	0.460588	0.50708	0.177001	0.15822	0.183339	0.116162	0.125259	0.116396
1281	CL11	Eci1	0.527638	0.546429	0.557414	0.514753	0.4761	0.532622	0.172574	0.150394	0.16004	0.118597	0.120754	0.122686
1282	CL11	Sema3g	0.505951	0.551593	0.51234	0.565785	0.438027	0.473631	0.17914	0.183694	0.216133	0.131479	0.106883	0.135343
1283	CL11	Nmral1	0.557043	0.57754	0.514663	0.500152	0.391739	0.53307	0.178549	0.174014	0.190058	0.137451	0.115401	0.130321
1284	CL11	Psmc3ip	0.509479	0.564157	0.554645	0.530656	0.400746	0.503215	0.190345	0.18229	0.211235	0.124127	0.112073	0.117033
1285	CL11	Atf1	0.536078	0.539293	0.553382	0.5154	0.423451	0.483783	0.219241	0.17144	0.199724	0.127683	0.119839	0.110687
1286	CL11	Rcc2	0.530431	0.535718	0.52222	0.505785	0.456636	0.520899	0.180626	0.16999	0.195641	0.131441	0.128294	0.122318
1287	CL11	Unc119b	0.528959	0.56983	0.533713	0.491045	0.441136	0.509763	0.1789	0.170605	0.190111	0.142279	0.127128	0.116532
1288	CL11	Prim1	0.538824	0.554509	0.548608	0.499636	0.442354	0.520677	0.169381	0.15512	0.176037	0.138361	0.129288	0.127203
1289	CL11	Zdbf2	0.572188	0.487462	0.504248	0.475827	0.521771	0.516004	0.20216	0.204554	0.215445	0.111793	0.106697	0.0818514
1290	CL11	Brca2	0.595122	0.498637	0.587521	0.469596	0.524199	0.533696	0.174555	0.157924	0.162429	0.0982441	0.122847	0.0752302
1291	CL11	Ncapd2	0.563182	0.503483	0.53528	0.481779	0.514637	0.519524	0.185587	0.165542	0.190283	0.122401	0.108995	0.109307
1292	CL11	Ctnna1	0.556051	0.52543	0.556011	0.525981	0.50832	0.515033	0.167698	0.155428	0.178543	0.114979	0.0995981	0.0969271
1293	CL11	Mpdz	0.579028	0.517298	0.531852	0.521702	0.50061	0.541578	0.16273	0.149508	0.179423	0.112175	0.105507	0.0985901
1294	CL11	Cep192	0.566088	0.55768	0.575566	0.489614	0.479862	0.50615	0.188645	0.156477	0.195537	0.101153	0.0899024	0.0933265
1295	CL11	Atad5	0.600279	0.543501	0.57171	0.498613	0.475404	0.489333	0.184366	0.159813	0.198269	0.0896917	0.107396	0.0816248
1296	CL11	Epb4.1l5	0.580819	0.543404	0.520882	0.480393	0.49359	0.515194	0.182165	0.176321	0.18583	0.110685	0.110809	0.0999097
1297	CL11	Crlf3	0.586595	0.562235	0.526098	0.489237	0.474232	0.496341	0.180542	0.169545	0.170011	0.111136	0.131329	0.102698
1298	CL11	Inppl1	0.539834	0.537881	0.532487	0.487135	0.577777	0.56207	0.150755	0.132361	0.158345	0.115588	0.103005	0.102761
1299	CL11	Hmg20b	0.512087	0.549239	0.550777	0.513573	0.527216	0.528805	0.166064	0.134719	0.151269	0.124899	0.135621	0.10573
1300	CL11	Rad51c	0.529235	0.516914	0.562454	0.457785	0.490139	0.579412	0.186132	0.164854	0.198904	0.112822	0.105444	0.0959047
1301	CL11	Ammecr1	0.517467	0.516136	0.581294	0.461561	0.517279	0.55559	0.164944	0.171554	0.186159	0.101369	0.117822	0.108825
1302	CL11	Efnb1	0.536283	0.53051	0.594508	0.504809	0.479773	0.548481	0.174916	0.149613	0.212727	0.0990953	0.0924516	0.0768321
1303	CL11	Napepld	0.515897	0.513875	0.629107	0.470352	0.509428	0.563926	0.172881	0.149911	0.225749	0.0826326	0.0820124	0.0842288
1304	CL11	Trmt2b	0.522042	0.580182	0.549589	0.517311	0.499279	0.528704	0.170139	0.175591	0.187755	0.0877045	0.0911757	0.090529
1305	CL11	4930579G24Rik	0.518054	0.591582	0.547423	0.474016	0.465283	0.536722	0.214326	0.169246	0.173976	0.0862437	0.119083	0.104044
1306	CL11	Snx33	0.541112	0.589443	0.579281	0.483211	0.507879	0.564959	0.141105	0.152163	0.135366	0.115789	0.094021	0.0956722
1307	CL11	Tcf3	0.548608	0.580848	0.567472	0.534775	0.486371	0.536973	0.146553	0.122377	0.159361	0.108534	0.111361	0.0967662
1308	CL11	Tmpo	0.538775	0.555372	0.563473	0.525557	0.515721	0.558708	0.16542	0.135516	0.170247	0.0953336	0.0898087	0.0860678
1309	CL11	Acads	0.540397	0.566357	0.574748	0.535977	0.492661	0.561931	0.161743	0.119061	0.163403	0.113516	0.093824	0.0763832
1310	CL11	Lrp4	0.572965	0.53985	0.562182	0.496136	0.476107	0.530368	0.154125	0.167324	0.160429	0.128456	0.107724	0.104333
1311	CL11	Xrcc2	0.528357	0.545571	0.574424	0.510946	0.509585	0.53073	0.14554	0.161962	0.175852	0.120202	0.102715	0.0941154
1312	CL11	Wdr67	0.545507	0.567565	0.55596	0.477114	0.491954	0.513046	0.164838	0.177776	0.185059	0.119252	0.106028	0.0958994
1313	CL11	Cpt2	0.528547	0.550899	0.575741	0.490617	0.485984	0.501448	0.184536	0.160987	0.181	0.124923	0.106581	0.108736
1314		Tfap2d	0.00549583	0	0	0.0984851	0.0105825	0.226055	0.890941	0.501431	1.7118	0.234028	0.173927	0.147257
1315		6030422M02Rik	0.229791	0.14867	0.18103	0.11964	0.236185	0.140827	2.20539	0.109551	0.0967209	0.168806	0.169248	0.194143
1316		Nhedc2	0.641966	0.557553	0.888711	0.0821714	0.0567613	0.0829055	0.252844	0.276258	0.19706	0.312577	0.355113	0.296081
1317		Ell2	1.07214	0.402341	0.767819	0.111757	0.0945357	0.145542	0.153648	0.203389	0.110212	0.27891	0.314944	0.344762
1318		Itgb3	0.805606	0.510447	0.827217	0.165024	0.157018	0.225387	0.0596935	0.109462	0.0785997	0.364309	0.265728	0.431509
1319		Spnb1	0.617264	0.168049	0.597016	0.0555334	0.0655176	0.0618993	0.246715	0.261895	0.236386	0.518453	0.568201	0.603069
1320		Ank1	0.568884	0.17114	0.44902	0.0623674	0.0838383	0.0821731	0.403924	0.371465	0.426427	0.468962	0.476174	0.435624
1321		Fhdc1	0.689519	0.293208	0.368695	0.0910249	0.0936467	0.127662	0.369872	0.533787	0.405675	0.330962	0.357226	0.338722
1322		Rasgef1b	0.123149	0.107133	0.100114	0.479669	0.66818	0.462324	0.448787	0.462374	0.650586	0.171313	0.180617	0.145755
1323		A930024E05Rik	0.188287	0.179266	0.139914	0.583893	0.913451	0.612505	0.361803	0.281111	0.444289	0.115204	0.11178	0.0684981
1324		Gucy1b2	0.181115	0.107695	0.131605	0.695925	0.586831	0.705291	0.425715	0.237277	0.428377	0.192494	0.177586	0.130088
1325		Sstr2	0.195528	0.13625	0.0931743	0.618907	0.717467	0.586323	0.371415	0.274429	0.443992	0.166635	0.219239	0.176641
1326		Htra1	0.0235221	0.0461141	0.0183887	0.435322	0.537267	0.326781	0.323507	0.438104	0.251989	0.538663	0.49199	0.568353
1327		Zfhx2as	0.0672787	0.0541175	0.0538888	0.320854	0.601773	0.402851	0.471897	0.446189	0.398656	0.414891	0.429268	0.338335
1328		Ndrg2	0.144082	0.179363	0.0396773	0.479117	0.525906	0.456623	0.30593	0.348959	0.283847	0.452913	0.357525	0.426058
1329		Foxo6	0.136755	0.137266	0.0620452	0.420487	0.533823	0.400561	0.343658	0.325779	0.420838	0.379391	0.43994	0.399457
1330		Pcp4	0.12278	0.132862	0.0456425	0.385556	0.428788	0.340834	0.377785	0.40934	0.368642	0.433419	0.397115	0.557237
1331		Kcnip1	0.125064	0.118867	0.0719109	0.382455	0.439316	0.35317	0.355629	0.357754	0.374557	0.422859	0.494737	0.503682
1332		Slc15a2	0.187857	0.07348	0.0124979	0.33051	0.756893	0.855222	0.197014	0.259898	0.361	0.358997	0.301142	0.305489
1333		Aldoc	0.152943	0.201832	0.0200747	0.62687	0.683564	0.579029	0.290936	0.314754	0.272936	0.329184	0.257457	0.270419
1334		Sstr3	0.111888	0.053056	0.0356436	0.619588	0.76819	0.4933	0.309151	0.225368	0.30177	0.320736	0.374087	0.38722
1335		9930013L23Rik	0.0905418	0.115993	0.203565	0.476332	0.72856	0.559809	0.281075	0.221301	0.279956	0.342428	0.340282	0.360158
1336		Prph	0.127609	0.0238651	0.0172204	0.521662	0.7909	0.622455	0.164182	0.320177	0.162426	0.350459	0.45222	0.446826
1337		2810459M11Rik	0.017084	0.0259009	0.00221323	0.485545	0.752004	0.429549	0.29102	0.386562	0.329095	0.39377	0.465566	0.42169
1338		Adamtsl3	0.0695079	0.0693291	0.0562795	0.4632	0.890878	0.494828	0.290645	0.343514	0.294909	0.334556	0.29024	0.402114
1339	CL12	A930011O12Rik	0.0695333	0.0487521	0.12099	0.236746	0.417618	0.246534	0.789369	0.762289	0.505183	0.282751	0.260862	0.259373
1340	CL12	Igfbp3	0.140693	0.185618	0.0809429	0.2101	0.203327	0.175163	0.628751	0.695156	0.813503	0.304195	0.293577	0.268975
1341	CL12	Chodl	0.139768	0.100557	0.0494723	0.367483	0.32428	0.227155	0.515894	0.869659	0.69537	0.224201	0.300119	0.186041
1342	CL12	Gabra2	0.0970556	0.0993138	0.0608045	0.239707	0.209156	0.233363	0.50984	0.847285	0.560263	0.383173	0.397865	0.362173
1343	CL12	Zbtb20	0.0890715	0.0949694	0.109423	0.23025	0.272052	0.279663	0.612515	0.813297	0.537204	0.320945	0.398706	0.241903
1344	CL12	Nrp1	0.115218	0.11347	0.0869495	0.227224	0.315775	0.211835	0.545448	0.862964	0.650789	0.315387	0.335275	0.219666
1345	CL12	Ptchd2	0.042951	0.0331772	0.0411394	0.265048	0.557476	0.294955	0.542222	0.593219	0.597846	0.368661	0.366219	0.297085
1346	CL12	Epha5	0.110428	0.107151	0.0568148	0.436761	0.509966	0.414724	0.454329	0.481953	0.545566	0.292461	0.326027	0.263819
1347	CL12	Nkain3	0.143386	0.111553	0.111454	0.377713	0.510779	0.320597	0.435375	0.495384	0.657315	0.290999	0.3126	0.232845
1348	CL12	Bcl11b	0.129242	0.120021	0.111752	0.295523	0.483471	0.341325	0.510832	0.422796	0.56177	0.348821	0.334779	0.339668
1349	CL12	Pag1	0.121785	0.118873	0.0828998	0.362382	0.531898	0.372687	0.483032	0.447207	0.484929	0.362813	0.291397	0.340098
1350	CL12	Ndst3	0.105382	0.110904	0.11108	0.299622	0.380271	0.396439	0.677922	0.437085	0.600405	0.332292	0.266976	0.281623
1351	CL12	Kcnn3	0.0953913	0.101894	0.0737675	0.27399	0.468971	0.274705	0.610172	0.544834	0.580294	0.356737	0.325912	0.293333
1352	CL12	Plxna2	0.108099	0.0826449	0.0773289	0.331741	0.451584	0.343619	0.591073	0.531624	0.638441	0.310907	0.294379	0.238559
1353	CL12	A930001N09Rik	0.15699	0.135971	0.109191	0.308513	0.34336	0.272244	0.602558	0.588991	0.654293	0.282878	0.301143	0.243868
1354	CL12	Palmd	0.162972	0.169404	0.104486	0.332327	0.391962	0.26342	0.55272	0.57882	0.622858	0.296442	0.316722	0.207867
1355	CL12	Nuak1	0.110558	0.101146	0.0921874	0.267865	0.37731	0.259504	0.569785	0.56254	0.642513	0.346309	0.3694	0.300881
1356	CL12	Nedd4l	0.12796	0.109812	0.110988	0.230286	0.331919	0.251532	0.581049	0.589528	0.615665	0.348149	0.373353	0.329758
1357	CL12	Rlbp1	0.107694	0.137387	0.0407759	0.27451	0.347284	0.315718	0.557851	0.528315	0.542409	0.405428	0.388069	0.354557
1358	CL12	2610109H07Rik	0.0964468	0.107449	0.0696567	0.322948	0.408887	0.294408	0.515528	0.603261	0.581669	0.345685	0.354013	0.300049
1359	CL12	Acvr1c	0.0936034	0.0886944	0.0505261	0.308216	0.412294	0.306034	0.544948	0.378617	0.521423	0.468554	0.355883	0.471208
1360	CL12	Kcng1	0.034657	0.0395061	0.0358879	0.274404	0.371121	0.266305	0.504138	0.433653	0.527025	0.483172	0.456996	0.573133
1361	CL12	Fgf11	0.09136	0.098319	0.101226	0.230496	0.331003	0.240886	0.513482	0.424089	0.499229	0.466146	0.439608	0.564157
1362	CL12	Sez6	0.032594	0.0235286	0.0164552	0.248814	0.40013	0.236947	0.485746	0.484421	0.538011	0.530586	0.522111	0.480656
1363	CL12	Kcna1	0.0155727	0.0458919	0.0137552	0.268914	0.498858	0.264278	0.470844	0.423666	0.587935	0.429045	0.52892	0.45232
1364	CL12	Bmp3	0.0266662	0.055095	0.047295	0.317433	0.452954	0.337488	0.46807	0.470376	0.509603	0.453862	0.442045	0.419113
1365	CL12	Kcnn2	0.0727777	0.0566365	0.0388529	0.266567	0.477389	0.316304	0.505223	0.450458	0.473292	0.453593	0.475262	0.413643
1366	CL12	Kcnip3	0.101621	0.0949072	0.0646027	0.287648	0.329069	0.282299	0.413047	0.495478	0.418068	0.531664	0.521547	0.460051
1367	CL12	Mmd2	0.117956	0.104757	0.0553976	0.292702	0.344159	0.265958	0.395954	0.51723	0.40737	0.502469	0.488822	0.507225
1368	CL12	Rtn4rl2	0.116506	0.110646	0.0980946	0.335644	0.331677	0.253394	0.445389	0.478767	0.466572	0.450004	0.443488	0.469818
1369	CL12	Dact1	0.0656326	0.0674604	0.0808895	0.284296	0.352704	0.259992	0.440061	0.500627	0.528968	0.433738	0.526685	0.458948
1370	CL12	Zfpm2	0.118637	0.130801	0.066049	0.299112	0.360844	0.288399	0.390836	0.480861	0.519843	0.425608	0.48381	0.4352
1371	CL12	Gsg1l	0.085391	0.100159	0.0356085	0.28207	0.294976	0.275589	0.517258	0.437363	0.434355	0.5223	0.490022	0.52491
1372	CL12	Ypel3	0.144256	0.132573	0.104069	0.219893	0.30747	0.252374	0.468669	0.396506	0.447976	0.533067	0.496086	0.49706
1373	CL12	Gm15612	0.0916186	0.077324	0.0846437	0.206804	0.413899	0.216482	0.514577	0.475828	0.448171	0.506028	0.492535	0.472089
1374	CL12	Ryr1	0.104797	0.0868763	0.0985094	0.220251	0.368176	0.228634	0.547155	0.444354	0.490912	0.430646	0.536951	0.442737
1375	CL12	Xkr7	0.0870378	0.0915492	0.0825746	0.265624	0.371757	0.243121	0.523945	0.428664	0.528716	0.426787	0.485513	0.464712
1376	CL12	Wbscr17	0.0448926	0.0399897	0.0423689	0.21655	0.311521	0.232863	0.549256	0.573603	0.627321	0.420036	0.511299	0.430301
1377	CL12	Neurod2	0.0520092	0.047221	0.0304097	0.237067	0.332704	0.231132	0.567523	0.499707	0.617294	0.452339	0.512061	0.420532
1378	CL12	Neurod6	0.0381039	0.0400591	0.0198825	0.269812	0.360403	0.27923	0.613991	0.543486	0.665576	0.39969	0.420554	0.349214
1379	CL12	Cttnbp2	0.0546065	0.0610967	0.0409076	0.201495	0.344152	0.199318	0.598467	0.588623	0.633918	0.466091	0.435957	0.375368
1380	CL12	Prdm8	0.0800062	0.0687934	0.0424419	0.218352	0.308997	0.236652	0.557275	0.630957	0.60151	0.445961	0.418355	0.3907
1381	CL12	Plxna3	0.133073	0.117046	0.126976	0.19406	0.327684	0.235644	0.528132	0.495338	0.513674	0.463524	0.442174	0.422674
1382	CL12	Mn1	0.128915	0.107241	0.128313	0.219378	0.310033	0.246832	0.546962	0.43273	0.568943	0.444289	0.445774	0.420591
1383	CL12	B3gat2	0.0824914	0.130874	0.0376545	0.247531	0.301158	0.262755	0.544202	0.477513	0.512018	0.474012	0.449701	0.480091
1384	CL12	Ppp2r2b	0.109995	0.139699	0.070584	0.248335	0.29602	0.265188	0.46355	0.457833	0.559529	0.452449	0.447278	0.48954
1385	CL12	Khdrbs2	0.11415	0.128169	0.103516	0.306833	0.325305	0.282057	0.505216	0.474519	0.560014	0.32622	0.452421	0.421579
1386	CL12	Ust	0.0911163	0.11133	0.0995968	0.28625	0.390922	0.282287	0.470388	0.4891	0.533493	0.41328	0.417014	0.415224
1387	CL12	Rab3d	0.110176	0.133703	0.0981288	0.302734	0.350047	0.279202	0.442979	0.476926	0.522574	0.429232	0.448757	0.405542
1388	CL12	Kif21b	0.110918	0.0887729	0.0838248	0.26999	0.401549	0.289662	0.473293	0.436586	0.512731	0.457427	0.435778	0.439468
1389	CL12	Slit1	0.134652	0.106638	0.0657614	0.274143	0.384355	0.32666	0.486194	0.444446	0.538364	0.417011	0.428142	0.393636
1390	CL12	Fam13a	0.134098	0.142745	0.109489	0.245351	0.372129	0.251957	0.519042	0.541487	0.500385	0.378777	0.411105	0.393435
1391	CL12	Nptx1	0.128765	0.126156	0.0704918	0.221336	0.320919	0.19552	0.532257	0.593803	0.514552	0.398805	0.458801	0.438594
1392	CL12	Per2	0.123147	0.120838	0.108513	0.202189	0.299931	0.219741	0.553258	0.587091	0.478994	0.481873	0.427173	0.397253
1393	CL12	Pion	0.0861256	0.0818773	0.0668289	0.232711	0.370546	0.229924	0.555779	0.563154	0.467516	0.475502	0.432976	0.437061
1394	CL12	Trim2	0.0868622	0.0900397	0.0880441	0.220697	0.331164	0.229639	0.543996	0.542285	0.553994	0.459483	0.429972	0.423823
1395	CL12	Reln	0.104316	0.0743907	0.0682269	0.208277	0.291109	0.259441	0.56743	0.560856	0.559149	0.419608	0.504085	0.383111
1396	CL12	Cnr1	0.106078	0.0945774	0.0650332	0.28856	0.318332	0.281013	0.501342	0.553481	0.521759	0.432519	0.461028	0.376278
1397	CL12	Islr2	0.102655	0.0899266	0.100968	0.265129	0.286551	0.292411	0.49865	0.590363	0.570602	0.408254	0.447855	0.346636
1398	CL12	Chrna7	0.0984333	0.111147	0.114287	0.245451	0.349572	0.214485	0.57229	0.55241	0.591825	0.404685	0.361634	0.383781
1399	CL12	Kalrn	0.146992	0.133192	0.127759	0.244804	0.289217	0.253241	0.514218	0.558566	0.573983	0.411681	0.409353	0.336994
1400	CL12	Ahdc1	0.13672	0.128233	0.114117	0.215385	0.298802	0.210179	0.555878	0.516457	0.599434	0.410307	0.419243	0.395243
1401	CL12	LOC100862065	0.119168	0.116287	0.116575	0.222414	0.296563	0.250004	0.546312	0.535391	0.588217	0.426414	0.432648	0.350007
1402	CL12	Nfasc	0.123964	0.111118	0.0991168	0.215626	0.323724	0.252344	0.535597	0.510771	0.562723	0.431897	0.442188	0.390929
1403	CL12	Rgs5	0.131835	0.176324	0.0485203	0.246986	0.232219	0.222784	0.583066	0.577728	0.473803	0.437058	0.421432	0.448245
1404	CL12	LOC100862094	0.103015	0.165541	0.0469564	0.227676	0.19836	0.200392	0.549301	0.622416	0.479922	0.465628	0.441724	0.499069
1405	CL12	2700090O03Rik	0.0613593	0.0975914	0.0859358	0.264488	0.319325	0.313074	0.501408	0.538649	0.532426	0.476292	0.408194	0.401259
1406	CL12	Mt3	0.0929991	0.094995	0.0850778	0.277757	0.24344	0.282433	0.501197	0.574306	0.472188	0.486263	0.423544	0.465801
1407	CL12	Stk32a	0.131456	0.0898396	0.0420494	0.198487	0.295311	0.315796	0.610751	0.503443	0.530765	0.430086	0.363801	0.488216
1408	CL12	Dleu7	0.108414	0.114315	0.0986496	0.201216	0.208757	0.328323	0.58385	0.484215	0.500954	0.482706	0.438404	0.450196
1409	CL12	E130006D01Rik	0.0858043	0.0606217	0.192984	0.192201	0.261599	0.245091	0.455384	0.491465	0.631022	0.437287	0.45886	0.487682
1410	CL12	Serpini1	0.0633833	0.0657157	0.0728165	0.204187	0.26447	0.203404	0.521619	0.617106	0.626932	0.448264	0.495057	0.417045
1411	CL12	Znrf2	0.0739211	0.0878283	0.0731871	0.183122	0.213628	0.189431	0.594781	0.600115	0.648006	0.446604	0.507217	0.382159
1412	CL12	Lancl3	0.0935253	0.0971948	0.0392989	0.209747	0.195724	0.186054	0.605973	0.548435	0.599338	0.500294	0.481976	0.442441
1413	CL12	Cntnap4	0.0968367	0.0877668	0.0572838	0.191359	0.192424	0.206127	0.518842	0.609994	0.595752	0.464317	0.506101	0.473196
1414	CL12	9330104G04Rik	0.12495	0.0882783	0.136298	0.26356	0.24185	0.214143	0.534194	0.547843	0.652797	0.403297	0.417625	0.375165
1415	CL12	Lpin1	0.123753	0.097751	0.119079	0.178376	0.276034	0.186455	0.576558	0.558707	0.622168	0.462765	0.446981	0.351373
1416	CL12	Tnik	0.0895869	0.0833094	0.0774836	0.181056	0.310255	0.210266	0.561073	0.574475	0.66237	0.416694	0.437392	0.396038
1417	CL12	St8sia1	0.0973823	0.107019	0.119738	0.191911	0.203635	0.186764	0.54391	0.598363	0.682956	0.435566	0.441106	0.39165
1418	CL12	Rps6ka5	0.0967016	0.101383	0.0853854	0.199587	0.249858	0.185404	0.546161	0.616382	0.627219	0.469136	0.439981	0.382802
1419	CL12	A830010M20Rik	0.107742	0.0913931	0.117095	0.194581	0.2371	0.198095	0.572741	0.638671	0.631145	0.409638	0.427271	0.374529
1420	CL12	Pdzrn3	0.132228	0.158213	0.127944	0.157427	0.2003	0.1501	0.528019	0.52664	0.619359	0.450834	0.449943	0.498993
1421	CL12	Adamts3	0.114355	0.118097	0.176041	0.143823	0.206777	0.151114	0.524884	0.541324	0.59765	0.470782	0.513047	0.442106
1422	CL12	Tubb2b	0.122372	0.121829	0.126615	0.180775	0.169745	0.178266	0.523894	0.557655	0.534497	0.49772	0.510615	0.476018
1423	CL12	Scaper	0.122818	0.122502	0.126257	0.172176	0.179744	0.167787	0.511972	0.523664	0.573832	0.512759	0.504551	0.481937
1424	CL12	Inpp5f	0.132898	0.133171	0.135486	0.166715	0.183113	0.171778	0.5165	0.533079	0.56467	0.476775	0.494457	0.491357
1425	CL12	Pcdhga4	0.119132	0.12011	0.110537	0.185211	0.222574	0.165715	0.57416	0.564816	0.564692	0.45216	0.487969	0.432927
1426	CL12	Tubb2a-ps2	0.119105	0.115841	0.125795	0.178549	0.196369	0.172432	0.561268	0.553967	0.555227	0.468568	0.500725	0.452156
1427	CL12	Rbfox2	0.111652	0.101854	0.108029	0.170412	0.212238	0.18264	0.538919	0.543539	0.586055	0.498182	0.49494	0.45154
1428	CL12	Cd24a	0.108125	0.119978	0.112203	0.172224	0.189035	0.174799	0.559846	0.541406	0.567727	0.503396	0.495225	0.456037
1429	CL12	Dbndd1	0.113262	0.0977491	0.118671	0.175831	0.206612	0.180061	0.555281	0.557229	0.588441	0.474414	0.467019	0.465429
1430	CL12	6330407J23Rik	0.104215	0.0891426	0.100065	0.175011	0.215215	0.175749	0.579743	0.545855	0.589176	0.503196	0.472321	0.450312
1431	CL12	Mfsd7c	0.106717	0.179431	0.115209	0.226752	0.208424	0.164003	0.596285	0.51929	0.572252	0.480673	0.410097	0.420866
1432	CL12	Ephb1	0.155778	0.117332	0.0830274	0.245255	0.23308	0.223493	0.56643	0.527021	0.587633	0.435681	0.428273	0.396995
1433	CL12	Pdp1	0.118822	0.12056	0.150596	0.212429	0.22055	0.209388	0.547531	0.526992	0.582323	0.459811	0.44074	0.410258
1434	CL12	Eif2c4	0.140476	0.136026	0.12097	0.202513	0.234183	0.217334	0.558739	0.561215	0.54895	0.444468	0.428372	0.406755
1435	CL12	Aff3	0.125678	0.105232	0.117296	0.201389	0.285362	0.207771	0.562887	0.495445	0.56927	0.464465	0.45733	0.407877
1436	CL12	Pik3ip1	0.105357	0.108213	0.0981694	0.229256	0.283776	0.199084	0.518811	0.525641	0.56546	0.491479	0.492857	0.381896
1437	CL12	Chrnb2	0.0954359	0.0782998	0.0808313	0.199416	0.279609	0.212278	0.536906	0.525462	0.577684	0.47836	0.4534	0.482319
1438	CL12	Celf2	0.104024	0.0918957	0.0894176	0.191202	0.24644	0.201599	0.545804	0.537832	0.578565	0.486281	0.489707	0.437233
1439	CL12	Mfsd8	0.102028	0.102224	0.104689	0.201363	0.226105	0.204547	0.562328	0.517717	0.557541	0.499668	0.475119	0.446672
1440	CL12	Sh3kbp1	0.126905	0.126204	0.118155	0.195454	0.262616	0.204327	0.486446	0.548555	0.555786	0.443412	0.48172	0.45042
1441	CL12	Osbpl8	0.133025	0.128233	0.117072	0.203919	0.247079	0.203232	0.53105	0.519243	0.556452	0.465206	0.457738	0.437752
1442	CL12	Fbxo25	0.129867	0.127384	0.108905	0.210081	0.232527	0.208033	0.531506	0.522805	0.534704	0.488394	0.442021	0.463771
1443	CL12	Mc4r	0.00920576	0.0122428	0.0513481	0.039867	0.189079	0.0517815	0.89226	0.543147	0.87613	0.500433	0.438351	0.396155
1444	CL12	Fam160a1	0.124929	0.0712046	0.10019	0.0479728	0.0927865	0.0075291	0.725602	0.581859	0.852358	0.485091	0.461258	0.449219
1445	CL12	Pdzrn4	0.0305665	0.051514	0.0671359	0.0604415	0.0913303	0.0789265	0.804169	0.677016	0.872934	0.451695	0.408617	0.405654
1446	CL12	Ccdc129	0.0162027	0.0184698	0.00499775	0.116141	0.205023	0.0976488	0.670066	0.602588	0.894726	0.459272	0.413063	0.501801
1447	CL12	Kirrel3	0.0448416	0.0374911	0.0448505	0.0931577	0.112375	0.0950497	0.640848	0.548445	0.807362	0.497085	0.530037	0.548457
1448	CL12	Cntnap5b	0.0598868	0.031733	0.046469	0.11067	0.118918	0.0907935	0.657337	0.601037	0.86091	0.422198	0.519874	0.480173
1449	CL12	Dlx2	0.0283911	0.0112296	0.265285	0.0285085	0.0367598	0.221993	0.789763	0.474007	0.63254	0.532196	0.484102	0.495225
1450	CL12	Sp9	0.0141199	0.0281672	0.076218	0.0506057	0.0893341	0.144664	0.955053	0.390165	0.691109	0.581163	0.471679	0.507722
1451	CL12	Dlx6as1	0.0167354	0.00116458	0.162184	0.0376615	0.0427166	0.215908	0.941891	0.488138	0.661134	0.55784	0.441696	0.43293
1452	CL12	Robo1	0.0786307	0.0870684	0.0969264	0.137347	0.184121	0.161619	0.727685	0.543832	0.742608	0.428051	0.453022	0.35909
1453	CL12	Pou3f2	0.0634864	0.105276	0.0974519	0.115498	0.195459	0.175218	0.774904	0.579935	0.758444	0.389749	0.386809	0.357769
1454	CL12	Gm5607	0.0977263	0.0710754	0.139938	0.122223	0.0927815	0.219021	0.855696	0.547367	0.762601	0.422417	0.356166	0.312987
1455	CL12	Fam84a	0.0912795	0.111498	0.105596	0.103899	0.108323	0.132825	0.913141	0.466688	0.743493	0.480256	0.363882	0.379118
1456	CL12	Dlx5	0.0158735	0.00527757	0.148518	0.0442482	0.100186	0.213917	0.816918	0.491341	0.807124	0.503358	0.446533	0.406705
1457	CL12	Arl4d	0.0254309	0.0333756	0.0628567	0.116329	0.159147	0.152457	0.811098	0.563379	0.763239	0.443838	0.412407	0.456443
1458	CL12	Gm14204	0.00506467	0.00288665	0.101543	0.0661242	0.0752318	0.15872	0.885276	0.622285	0.749459	0.492954	0.428054	0.412401
1459	CL12	Ly6g6e	0.0181745	0.0317235	0.00490519	0.240193	0.437447	0.206056	0.666424	0.480881	0.77655	0.411658	0.279595	0.446392
1460	CL12	Abcc8	0.0284439	0.0239378	0.00911627	0.136189	0.463406	0.176243	0.675882	0.602297	0.73758	0.393404	0.406714	0.346786
1461	CL12	Tiam2	0.0194263	0.0163988	0.00913927	0.218213	0.402889	0.212966	0.704244	0.644739	0.771609	0.359236	0.351652	0.289489
1462	CL12	Unc5d	0.024749	0.0256471	0.0119713	0.175097	0.317497	0.16407	0.67737	0.642815	0.821561	0.398809	0.417328	0.323086
1463	CL12	Kcnj11	0.0399756	0.0394037	0.0350332	0.179512	0.357255	0.194437	0.638372	0.605883	0.774497	0.406926	0.391522	0.337184
1464	CL12	Sema3c	0.0579124	0.0685941	0.123539	0.153797	0.161774	0.135665	0.631905	0.798503	0.597268	0.450153	0.515585	0.305304
1465	CL12	Tmem74	0.049267	0.0625421	0.0424426	0.140009	0.197398	0.136462	0.689574	0.719207	0.734078	0.443661	0.458471	0.326888
1466	CL12	Ttc28	0.0711184	0.0602454	0.0649958	0.159693	0.227057	0.161575	0.658165	0.624337	0.725475	0.464421	0.442659	0.340259
1467	CL12	Fam196a	0.043786	0.0374343	0.0303881	0.222782	0.282295	0.21688	0.685076	0.714338	0.611342	0.385373	0.418595	0.351711
1468	CL12	Cntn2	0.06024	0.0432718	0.0529878	0.179551	0.341987	0.163827	0.641231	0.689746	0.693914	0.40252	0.423297	0.307428
1469	CL12	Lipg	0.0701953	0.083194	0.113226	0.144288	0.206722	0.243002	0.671507	0.640953	0.594908	0.435459	0.447198	0.349347
1470	CL12	Zeb2	0.0758154	0.0752423	0.0670215	0.186652	0.269625	0.209834	0.673319	0.576227	0.620378	0.452217	0.394249	0.399419
1471	CL12	Zfp563	0.13879	0.147156	0.163539	0.21282	0.231669	0.230575	0.620633	0.629375	0.600407	0.374427	0.343458	0.307151
1472	CL12	Zfp558	0.150107	0.126211	0.14241	0.207301	0.225936	0.204325	0.601199	0.608188	0.693866	0.371282	0.376059	0.293116
1473	CL12	Zfp458	0.128423	0.143619	0.128139	0.191778	0.222931	0.213426	0.580806	0.603609	0.634035	0.407236	0.396841	0.349157
1474	CL12	Cbfa2t3	0.107777	0.0888303	0.114072	0.232358	0.263045	0.237845	0.60749	0.645277	0.653645	0.342177	0.389065	0.318417
1475	CL12	Rnf182	0.0987338	0.102832	0.0830349	0.214239	0.253839	0.201167	0.56895	0.698324	0.622695	0.4163	0.406962	0.332922
1476	CL12	Xpr1	0.101785	0.0896121	0.0994862	0.201703	0.259442	0.215382	0.559918	0.631207	0.688851	0.410442	0.382371	0.359802
1477	CL12	Gm16702	0.0293354	0.0585198	0.0387076	0.0905352	0.125526	0.127194	0.557757	0.737528	0.882476	0.510894	0.484245	0.357283
1478	CL12	9430031J16Rik	0.040563	0.0349913	0.028405	0.0933166	0.127714	0.07978	0.688324	0.792194	0.787123	0.493652	0.452956	0.38098
1479	CL12	Kitl	0.111624	0.127591	0.0530442	0.0808023	0.0870602	0.107776	0.704206	0.73277	0.824742	0.405087	0.417389	0.347908
1480	CL12	Fbxo32	0.0616832	0.0435173	0.0560346	0.167826	0.208579	0.161052	0.661025	0.537165	0.736542	0.550681	0.422555	0.39334
1481	CL12	Elmo1	0.0992502	0.101418	0.103516	0.17032	0.181214	0.173869	0.629821	0.529797	0.61681	0.524292	0.396647	0.473046
1482	CL12	Robo2	0.0731789	0.0599347	0.084964	0.115486	0.170485	0.130243	0.671696	0.491194	0.678656	0.535079	0.484581	0.504502
1483	CL12	Lin7a	0.0545752	0.078628	0.0794928	0.107889	0.155963	0.155317	0.638637	0.682883	0.6448	0.499169	0.408178	0.49447
1484	CL12	Bhlhe22	0.0395712	0.04907	0.0112894	0.153322	0.208395	0.150896	0.586563	0.707481	0.647204	0.498161	0.493068	0.45498
1485	CL12	Lrrtm4	0.0215824	0.0385689	0.0291249	0.166788	0.247616	0.16313	0.671059	0.666226	0.634884	0.460333	0.445068	0.45562
1486	CL12	Rabgap1l	0.0624159	0.053869	0.0580605	0.146598	0.213313	0.145078	0.624114	0.598592	0.721105	0.472506	0.467983	0.436365
1487	CL12	Plxna4	0.0615745	0.04143	0.0427766	0.16294	0.202435	0.167467	0.671762	0.60746	0.65489	0.489855	0.485363	0.412047
1488	CL12	Unc79	0.0484024	0.0387559	0.0578593	0.14106	0.204462	0.151556	0.667567	0.65789	0.6807	0.466757	0.459213	0.425777
1489	CL12	Nol4	0.0611195	0.0498219	0.0459985	0.165771	0.207	0.152045	0.623105	0.659235	0.68561	0.46071	0.480653	0.408932
1490	CL12	Tox	0.074719	0.0915242	0.176897	0.098073	0.117056	0.119243	0.661974	0.539001	0.773931	0.462	0.484853	0.400729
1491	CL12	Id2	0.0595078	0.0671842	0.0707238	0.109017	0.11992	0.106042	0.604409	0.650404	0.70256	0.502806	0.579647	0.42778
1492	CL12	Car10	0.100238	0.0812338	0.131887	0.106653	0.117617	0.0660736	0.572288	0.548733	0.727997	0.479628	0.592039	0.475613
1493	CL12	Htr3a	0.201224	0.167842	0.0647902	0.169753	0.111029	0.136519	0.590464	0.641326	0.670083	0.44352	0.424129	0.379319
1494	CL12	Zbtb8b	0.179695	0.134425	0.160812	0.158888	0.132031	0.14962	0.57495	0.678816	0.65525	0.385595	0.388682	0.401235
1495	CL12	Kcnh8	0.147618	0.106748	0.0916352	0.158719	0.198972	0.171257	0.659993	0.597102	0.713263	0.36111	0.386062	0.40752
1496	CL12	Tcp11l2	0.177751	0.112702	0.0472509	0.140857	0.188334	0.154026	0.619432	0.57645	0.699458	0.500131	0.398498	0.385109
1497	CL12	E130008D07Rik	0.108905	0.114745	0.173874	0.133312	0.129956	0.186039	0.647304	0.589649	0.599037	0.38912	0.508348	0.41971
1498	CL12	Gm17750	0.1158	0.112393	0.119245	0.134485	0.132072	0.157831	0.578764	0.620922	0.658054	0.465669	0.506249	0.398517
1499	CL12	Magi2	0.0812454	0.0811864	0.0815386	0.130763	0.154124	0.138527	0.639378	0.629988	0.662201	0.528626	0.479185	0.393238
1500	CL12	Nfil3	0.0984158	0.0925211	0.106655	0.147305	0.169174	0.148337	0.648635	0.605501	0.641142	0.474187	0.467052	0.401075
1501	CL12	Nfya_l	0.103398	0.0959509	0.0748288	0.15117	0.200476	0.174091	0.585898	0.626639	0.594545	0.542767	0.426589	0.423649
1502	CL12	Ina	0.0758464	0.0636732	0.0903806	0.162945	0.194341	0.172772	0.57072	0.64371	0.6682	0.480662	0.444452	0.432298
1503	CL12	Ss18l1	0.0869366	0.0833916	0.0818072	0.147646	0.188196	0.161643	0.565285	0.581567	0.606196	0.525432	0.498974	0.472926
1504	CL12	Kidins220	0.0847414	0.076932	0.0802086	0.139042	0.179851	0.141557	0.595492	0.606107	0.646162	0.491333	0.492411	0.466162
1505	CL12	Srgap1	0.114206	0.092122	0.122624	0.112832	0.155185	0.125601	0.602378	0.598299	0.626628	0.503765	0.477158	0.469202
1506	CL12	Zbtb38	0.0956722	0.0886099	0.104925	0.14355	0.195918	0.158161	0.620345	0.574542	0.598834	0.516299	0.471582	0.431562
1507	CL12	D030028A08Rik	0.125853	0.103561	0.116458	0.162702	0.162278	0.163072	0.584656	0.565928	0.612045	0.495599	0.447281	0.460568
1508	CL12	Slco2a1	0.131021	0.130684	0.0998453	0.189903	0.159535	0.160537	0.52059	0.768816	0.401631	0.624958	0.416675	0.395806
1509	CL12	Crym	0.124526	0.191978	0.0645062	0.0883597	0.106399	0.102055	0.451052	0.855533	0.478046	0.489616	0.5836	0.464328
1510	CL12	Cr2	0.156219	0.140541	0.142196	0.0768474	0.0589819	0.0743033	0.433512	0.946487	0.530858	0.469015	0.632793	0.338246
1511	CL12	Cntnap5c	0	0	0.00297196	0.0172661	0.0371057	0.0174203	0.988183	0.659738	0.736525	0.478878	0.617104	0.444807
1512	CL12	Neb	0.0154544	0.0161854	0.0258606	0.0422336	0.0751394	0.0562325	0.690957	0.860121	0.700442	0.526472	0.586223	0.40468
1513	CL12	Tnc	0.00884311	0.0164144	0.012661	0.0226686	0.0430704	0.0274311	0.785235	0.97119	0.675471	0.497729	0.527789	0.411497
1514	CL12	Ntng1	0.0373276	0.0786001	0.0492533	0.0501682	0.0379346	0.0765495	0.498935	0.792144	0.761851	0.516685	0.608884	0.491666
1515	CL12	Slitrk3	0.0294554	0.017313	0.0210103	0.0923719	0.153948	0.103183	0.599591	0.776165	0.703213	0.523257	0.541457	0.439036
1516	CL12	Odz2	0.0637798	0.0458842	0.0413721	0.072027	0.0999529	0.0747087	0.582892	0.7628	0.652318	0.546243	0.607047	0.450976
1517	CL12	Cybrd1	0.0326459	0.0515564	0.0430758	0.0511887	0.0637344	0.0487768	0.548364	0.97741	0.561284	0.603057	0.52853	0.490377
1518	CL12	Nr4a3	0.0085872	0.0103495	0.00772547	0.0923293	0.161217	0.0679249	0.58418	0.880983	0.557795	0.567626	0.593844	0.46744
1519	CL12	Fosl2	0.0440331	0.0505862	0.0441417	0.0852479	0.148	0.0833439	0.533147	0.901071	0.500971	0.571527	0.553674	0.484258
1520	CL12	St6galnac5	0.0181673	0.0200795	0.0153723	0.029476	0.0430183	0.0388387	0.517388	0.813544	0.596054	0.612572	0.712631	0.58286
1521	CL12	Ryr3	0.0319858	0.0251547	0.032539	0.0417028	0.0694864	0.0460605	0.585903	0.825864	0.585742	0.566218	0.651946	0.537398
1522	CL12	Epha6	0.0261434	0.0243377	0.0319871	0.0562186	0.0570524	0.0551453	0.553876	0.75905	0.669531	0.589	0.744624	0.433034
1523	CL12	Nr3c2	0.0469968	0.0447452	0.0230622	0.0478512	0.0287937	0.0473131	0.563436	0.787418	0.57495	0.543861	0.809381	0.482192
1524	CL12	Pcdh20	0.0177589	0.0254628	0.0347495	0.0974607	0.196625	0.159203	0.58407	0.743986	0.537185	0.518898	0.631293	0.453309
1525	CL12	Mmp9	0.0307267	0.0317044	0.0171579	0.129111	0.144854	0.144153	0.538467	0.719231	0.616032	0.516458	0.661311	0.450794
1526	CL12	Gdf10	0.0677359	0.0725295	0.066674	0.0633688	0.0498698	0.0892988	0.576723	0.791298	0.507558	0.541498	0.644493	0.528954
1527	CL12	Nefm	0.0413193	0.0377786	0.05728	0.0761475	0.0875486	0.0774173	0.517117	0.72485	0.573116	0.538708	0.668262	0.600455
1528	CL12	Mgat4c	0.028864	0.0607784	0.031161	0.0833334	0.0988072	0.0676489	0.557048	0.682762	0.583988	0.563705	0.713288	0.528616
1529	CL12	Zcchc12	0.0710097	0.0959592	0.105347	0.052952	0.0538109	0.0932523	0.607111	0.592428	0.695175	0.515932	0.501401	0.615622
1530	CL12	Calb1	0.0994963	0.141342	0.0797469	0.0796933	0.0406392	0.096986	0.498472	0.662044	0.699509	0.519018	0.526118	0.556935
1531	CL12	Tmtc1	0.0553655	0.0667656	0.055607	0.0723779	0.0993996	0.0643751	0.707663	0.638747	0.61107	0.569667	0.544754	0.514208
1532	CL12	Rapgef5	0.049373	0.0544428	0.0575876	0.0811402	0.0902926	0.0714357	0.692054	0.647713	0.637642	0.615243	0.486157	0.516919
1533	CL12	Kctd12	0.0617508	0.0581023	0.0457652	0.0706366	0.098806	0.0777953	0.654121	0.675163	0.626871	0.553238	0.576365	0.501386
1534	CL12	D10Bwg1379e	0.0879859	0.0729179	0.0761299	0.0904286	0.0965451	0.0713028	0.635934	0.67291	0.575849	0.554499	0.580386	0.485111
1535	CL12	Nav2	0.0527952	0.0491699	0.0515029	0.0433861	0.0842826	0.055346	0.684993	0.633361	0.633105	0.569749	0.610407	0.531901
1536	CL12	Pcdhb16	0.0344843	0.0272792	0.0333773	0.0894971	0.115629	0.0990755	0.645625	0.659636	0.569808	0.556992	0.636605	0.531991
1537	CL12	Gramd1b	0.0359224	0.0373318	0.0311177	0.0819114	0.114731	0.0877962	0.644282	0.642416	0.601787	0.566148	0.631197	0.525359
1538	CL12	Erbb4	0.0647247	0.0771672	0.0666	0.0724914	0.0564732	0.0495974	0.560805	0.599765	0.658671	0.650555	0.598322	0.544829
1539	CL12	Gprin2	0.0539119	0.0557648	0.0603578	0.0858754	0.0788186	0.0884476	0.593441	0.612122	0.712825	0.596994	0.566961	0.494482
1540	CL12	Dok6	0.0594309	0.0526915	0.0621235	0.0929761	0.090823	0.0925275	0.620208	0.601339	0.653198	0.583751	0.594594	0.496337
1541	CL12	Samd12	0.0976285	0.0916493	0.0867981	0.0874749	0.0912296	0.0696533	0.635434	0.534448	0.626058	0.538522	0.562902	0.578201
1542	CL12	Tgfa	0.0807197	0.0538524	0.0727156	0.0761564	0.0854348	0.108812	0.624501	0.546909	0.625026	0.60783	0.562035	0.556008
1543	CL12	Scn3a	0.0818324	0.0728255	0.0959833	0.0821423	0.0979396	0.0829533	0.591606	0.588319	0.622512	0.605767	0.55756	0.52056
1544	CL12	Mdga2	0.085145	0.0939212	0.0813255	0.0689221	0.0589916	0.072735	0.623501	0.585662	0.627047	0.611133	0.537471	0.554145
1545	CL12	Atp8a2	0.0592108	0.050839	0.0490953	0.0937995	0.103435	0.0894871	0.600415	0.552483	0.593788	0.613886	0.620859	0.572703
1546	CL12	Csrnp3	0.0538029	0.0544098	0.0453496	0.0811584	0.101442	0.0913649	0.630011	0.608481	0.588741	0.594675	0.619321	0.531244
1547	CL12	B3gat1	0.0406819	0.0368328	0.0489646	0.0745835	0.113814	0.0811253	0.589999	0.602082	0.664646	0.582099	0.592375	0.572798
1548	CL12	Cacnb4	0.0352784	0.0363606	0.0428466	0.0713845	0.127369	0.0889868	0.639989	0.607628	0.604353	0.603031	0.55461	0.588164
1549	CL12	Lrrtm2	0.00659507	0.00526248	0.0128158	0.0484552	0.0615907	0.0486893	0.759005	0.736109	0.703425	0.570635	0.547005	0.500413
1550	CL12	Fam135b	0.00589969	0.00470761	0.00382151	0.0412316	0.0817929	0.0485333	0.654306	0.760766	0.659647	0.595456	0.651401	0.492438
1551	CL12	Pcdh8	0.0143092	0.0277936	0.0144316	0.0608998	0.102236	0.0760531	0.616744	0.678886	0.681169	0.574014	0.643018	0.510444
1552	CL12	Cacng5	0.0160373	0.00799804	0.021642	0.0658598	0.0733415	0.0493327	0.668875	0.643817	0.723661	0.547299	0.630892	0.551245
1553	CL12	Fam123c	0.0191181	0.0162086	0.0216715	0.0829083	0.0960816	0.0830728	0.663147	0.681443	0.666018	0.58113	0.572595	0.516605
1554	CL12	Ppfia2	0.0169601	0.0153873	0.0167581	0.0768397	0.111718	0.0874154	0.628986	0.650905	0.646417	0.586604	0.572199	0.58981
1555	CL12	Ndrg1	0.0116066	0.00972007	0.00981139	0.0704416	0.104682	0.0784123	0.622962	0.677338	0.636363	0.61269	0.598135	0.567838
1556	CL12	Abca8a	0.00632807	0.0113612	0.00409899	0.0895849	0.131598	0.061401	0.670877	0.817546	0.639822	0.551546	0.505111	0.510725
1557	CL12	Gpr22	0.0159292	0.0169475	0.0229291	0.135113	0.165631	0.12096	0.651728	0.705363	0.608102	0.547458	0.476106	0.533732
1558	CL12	Runx1t1	0.0399131	0.0265027	0.060789	0.0968514	0.148266	0.108637	0.617974	0.702051	0.600596	0.539253	0.580674	0.478493
1559	CL12	Mog	0.0549443	0.04624	0.0463412	0.0938446	0.191759	0.124951	0.627387	0.720624	0.600622	0.507138	0.517722	0.468427
1560	CL12	Dlx1as	0.00838326	0.000363552	0.0633527	0.0584581	0.057551	0.137621	0.736725	0.700581	0.73444	0.529033	0.497607	0.475884
1561	CL12	Dscaml1	0.0369794	0.0311052	0.0653105	0.0830626	0.109598	0.102805	0.736469	0.688471	0.717513	0.469055	0.544396	0.415237
1562	CL12	Glra2	0.027856	0.0249403	0.0151548	0.129708	0.127971	0.124687	0.62931	0.632383	0.71436	0.52503	0.529283	0.519317
1563	CL12	Nsg2	0.0245415	0.0197667	0.0308371	0.0993973	0.138729	0.114197	0.625187	0.677506	0.691436	0.530362	0.542821	0.505218
1564	CL12	Rab3c	0.0208022	0.0197518	0.0278529	0.0948728	0.147232	0.105481	0.672561	0.682278	0.702861	0.511306	0.50687	0.508132
1565	CL12	B3galt2	0.0198394	0.0183492	0.0299855	0.0740131	0.0774453	0.0669569	0.669695	0.681043	0.764289	0.590881	0.517507	0.489995
1566	CL12	Grik3	0.00437175	0.00367918	0.0213122	0.0474334	0.104305	0.0726194	0.728488	0.650245	0.74565	0.560093	0.542723	0.519081
1567	CL12	Nos1	0.00565853	0.00415871	0.00128607	0.0869909	0.14996	0.0832361	0.70657	0.626414	0.7547	0.564208	0.541415	0.475404
1568	CL12	Nav3	0.0264767	0.0226792	0.0201832	0.066642	0.119088	0.0706631	0.695733	0.60878	0.742677	0.606483	0.551499	0.469095
1569	CL12	Nxph2	0	0	0	0.0490088	0.101561	0.0535672	0.708766	0.77947	0.639657	0.500877	0.494574	0.672519
1570	CL12	Pglyrp1	0.0289873	0.0505973	0.0430294	0.0649314	0.125587	0.0420365	0.71327	0.678821	0.471694	0.587633	0.525571	0.667842
1571	CL12	Kcna4	0.0114666	0.00571856	0.0185687	0.0436648	0.110398	0.0604674	0.682326	0.760236	0.542598	0.579183	0.556926	0.628447
1572	CL12	Fgd3	0.0395538	0.0394521	0.053841	0.0472535	0.0601576	0.0731545	0.663784	0.704332	0.54572	0.619606	0.508968	0.644177
1573	CL12	Fgf14	0.030476	0.0303976	0.0353689	0.0573435	0.0630843	0.0699091	0.655797	0.608021	0.621267	0.58813	0.573327	0.666879
1574	CL12	Ppp1r16b	0.0449248	0.0395684	0.0314824	0.0741494	0.103958	0.0814618	0.634452	0.604044	0.626729	0.564361	0.54874	0.646129
1575	CL12	4930506M07Rik	0.00897737	0.00720344	0.0095835	0.039859	0.0742155	0.0470234	0.662627	0.626163	0.644876	0.623064	0.623104	0.633304
1576	CL12	Elmod1	0.00891139	0.00968207	0.0147744	0.0571753	0.0975935	0.0753563	0.6523	0.611925	0.625029	0.619812	0.583342	0.644098
1577	CL12	March4	0.00803423	0.0065783	0.0020713	0.0708046	0.0835858	0.0744905	0.600155	0.647401	0.652568	0.64567	0.615303	0.593337
1578	CL12	Gpr21	0.0121223	0.0134345	0.0127234	0.0612469	0.0791035	0.0571773	0.665886	0.616093	0.654302	0.654707	0.587291	0.585914
1579	CL12	Gpr85	0.0154514	0.0194883	0.0165734	0.0459099	0.0652633	0.0644485	0.656803	0.6494	0.675686	0.612262	0.594325	0.58439
1580	CL12	Pcdha11	0.0240296	0.0223699	0.00864727	0.0617206	0.0863708	0.0878566	0.558558	0.551515	0.612836	0.650232	0.681601	0.654263
1581	CL12	Myt1l	0.0171273	0.0125093	0.0138677	0.0568297	0.0817038	0.055939	0.600091	0.579565	0.631953	0.656519	0.65359	0.640305
1582	CL12	Csmd3	0.0113904	0.0135251	0.00995458	0.0928238	0.087731	0.100109	0.613413	0.591213	0.643713	0.588233	0.643223	0.604672
1583	CL12	Mpped1	0.0324717	0.0377436	0.0436777	0.0546959	0.0897494	0.0629022	0.624781	0.572134	0.605239	0.625945	0.623728	0.626932
1584	CL12	Pcdha12	0.0109541	0.0268181	0.0268767	0.083872	0.121762	0.0651164	0.613709	0.596024	0.580577	0.634268	0.620667	0.619357
1585	CL12	Fam49a	0.0144323	0.0143707	0.0127455	0.0767083	0.114989	0.075796	0.599092	0.593836	0.61999	0.635671	0.631879	0.610489
1586	CL12	Slc32a1	0.003598	0.0014355	0.0551574	0.0328827	0.0581962	0.0948674	0.665678	0.568136	0.631027	0.595899	0.621201	0.671921
1587	CL12	Gad1	0.00327857	0.00130806	0.0315014	0.0246758	0.0486105	0.0674273	0.623453	0.574333	0.650154	0.638941	0.668944	0.667373
1588	CL12	Ube2ql1	0.00986568	0.0120673	0.0131733	0.0476874	0.0643393	0.0606777	0.647087	0.566797	0.667699	0.624986	0.635256	0.650364
1589	CL12	Jakmip1	0.00783516	0.00566587	0.00528667	0.0665171	0.103534	0.066108	0.604592	0.551401	0.591179	0.655039	0.648138	0.694704
1590	CL12	Nrg3	0.0328944	0.0313012	0.0289811	0.0460732	0.0629756	0.0554285	0.593481	0.55425	0.584906	0.640931	0.657776	0.711001
1591	CL12	Tbc1d30	0.0147113	0.0115431	0.0249876	0.0432345	0.0747838	0.0659926	0.605429	0.603706	0.592467	0.668741	0.597305	0.697099
1592	CL12	Slc8a1	0.0141059	0.0126888	0.0147437	0.0418726	0.0562686	0.0427371	0.618646	0.576432	0.577267	0.685486	0.659945	0.699807
1593	CL12	Odz1	0.0156371	0.0126725	0.0168815	0.0478703	0.0570836	0.0529118	0.627035	0.564342	0.602831	0.70188	0.644073	0.656783
1594	CL12	Ralyl	0.0240708	0.0287514	0.0285529	0.0865359	0.0987074	0.0676981	0.575423	0.71001	0.618731	0.562176	0.564274	0.63507
1595	CL12	Tmeff2	0.0414889	0.0467564	0.0337383	0.0540711	0.0503195	0.0659197	0.529637	0.774774	0.615793	0.607291	0.599659	0.580552
1596	CL12	Dgkg	0.00584828	0.00583323	0.00420912	0.0235802	0.0375371	0.021588	0.51166	0.788524	0.642222	0.570486	0.709475	0.679037
1597	CL12	Lhx6	0.0148288	0.0200452	0.0128492	0.0465029	0.0544771	0.0388928	0.604997	0.697365	0.707304	0.586725	0.609249	0.606764
1598	CL12	Cntnap3	0.0013907	0.00138712	0.00450411	0.0261673	0.0642686	0.0337347	0.57078	0.675029	0.724161	0.602277	0.62105	0.675249
1599	CL12	Gria1	0.00799	0.00659836	0.00565781	0.0414915	0.0745269	0.0503796	0.573246	0.704016	0.64546	0.57679	0.687207	0.626636
1600	CL12	Rhov	0.0228556	0.0239967	0.0194798	0.0506575	0.0660144	0.0405981	0.56955	0.690714	0.611014	0.603788	0.644001	0.657331
1601	CL12	Jakmip3-2	0.00381064	0.00380084	0.00308542	0.0145109	0.0128407	0.00803793	0.655747	0.748664	0.594975	0.617134	0.658249	0.679144
1602	CL12	Jakmip3	0.0019564	0.00195136	0.00422417	0.00175293	0.0056507	0.00619005	0.717375	0.747313	0.632799	0.586705	0.679334	0.614748
1603	CL12	Clstn2	0.00869463	0.00475306	0.00758143	0.0227718	0.0383132	0.0266281	0.683454	0.690767	0.6337	0.623229	0.673345	0.586762
1604	CL12	C230057M02Rik	0.0109626	0.0103269	0.00526	0.0469295	0.0398726	0.0436783	0.595524	0.714224	0.530178	0.674291	0.654248	0.674505
1605	CL12	Reps2	0.0189672	0.0182178	0.0191494	0.0223447	0.0317879	0.0353777	0.635164	0.663374	0.550241	0.679746	0.626193	0.699438
1606	CL12	Grm1	0.0290326	0.0195892	0.044249	0.0451405	0.0591921	0.0765495	0.645995	0.663781	0.593309	0.605766	0.616283	0.601113
[truncated: 1,367 more rows]

## Sheet: S3
Table S3. Differentially expressed exons between neural progenitors and neurons (DEXSeq data).
[truncated: 1,583 more rows]

[truncated: 4 more sheets: S4, S5, S6, S7]
